# Supplementary material for: Ropivacaine inhibits the proliferation and migration of colorectal cancer cells through ITGB1
Source: Bioengineered. 2020 Dec 21;12(1):44–53. doi: 10.1080/21655979.2020.1857120 (PMC8806321; doi:10.1080/21655979.2020.1857120)
Supplement: Supplemental Material [file KBIE_A_1857120_SM0865.xls]

Query ID,Target ID,Affinity Threshold (nM),P-Value,Max Tc,Cut Sum,Z-Score,Name,Description,Query Smiles
compound_1,5HT1A_HUMAN,5,2.766e-08,0.3818,15.3477,13.1192,HTR1A,5-hydroxytryptamine receptor 1A,CCCN1CCCCC1C(=O)NC2=C(C=CC=C2C)C
compound_1,5HT1A_RAT,5,9.925e-14,0.3833,26.8559,22.8949,Htr1a,5-hydroxytryptamine receptor 1A,CCCN1CCCCC1C(=O)NC2=C(C=CC=C2C)C
compound_1,5HT1F_HUMAN,5,5.097e-06,0.3175,1.1702,9.0520,HTR1F,5-hydroxytryptamine receptor 1F,CCCN1CCCCC1C(=O)NC2=C(C=CC=C2C)C
compound_1,ABHDB_HUMAN,5,1.665e-15,0.2879,0.2879,26.1034,ABHD11,Protein ABHD11,CCCN1CCCCC1C(=O)NC2=C(C=CC=C2C)C
compound_1,ACE2_RAT,5,2.083e-11,0.2879,0.2879,18.7263,Ace2,Angiotensin-converting enzyme 2,CCCN1CCCCC1C(=O)NC2=C(C=CC=C2C)C
compound_1,ACES_MOUSE,5,2.409e-06,0.3043,1.7600,9.6363,Ache,Acetylcholinesterase,CCCN1CCCCC1C(=O)NC2=C(C=CC=C2C)C
compound_1,ACE_HUMAN,5,5.929e-07,0.3088,3.1935,10.7294,ACE,Angiotensin-converting enzyme,CCCN1CCCCC1C(=O)NC2=C(C=CC=C2C)C
compound_1,ACKR3_HUMAN,5,8.765e-48,0.3582,18.8390,84.0327,ACKR3,Atypical chemokine receptor 3,CCCN1CCCCC1C(=O)NC2=C(C=CC=C2C)C
compound_1,ACM1_DROME,5,4.973e-06,0.2892,0.2892,9.0713,mAChR-A,Muscarinic acetylcholine receptor DM1,CCCN1CCCCC1C(=O)NC2=C(C=CC=C2C)C
compound_1,ADA2A_BOVIN,5,1.11e-16,0.3559,3.1977,28.0582,ADRA2A,Alpha-2A adrenergic receptor,CCCN1CCCCC1C(=O)NC2=C(C=CC=C2C)C
compound_1,ADCY5_RAT,5,6.974e-06,0.3281,0.3281,8.8075,Adcy5,Adenylate cyclase type 5,CCCN1CCCCC1C(=O)NC2=C(C=CC=C2C)C
compound_1,AGP1_YEAST,5,4.612e-06,0.3396,0.3396,9.1299,AGP1,General amino acid permease AGP1,CCCN1CCCCC1C(=O)NC2=C(C=CC=C2C)C
compound_1,BKRB1_RAT,5,8.604e-09,0.2927,0.8623,14.0297,Bdkrb1,B1 bradykinin receptor,CCCN1CCCCC1C(=O)NC2=C(C=CC=C2C)C
compound_1,CCR5_MOUSE,5,4.328e-13,0.2923,1.4391,21.7469,Ccr5,C-C chemokine receptor type 5,CCCN1CCCCC1C(=O)NC2=C(C=CC=C2C)C
compound_1,CCR5_HUMAN,5,5.751e-07,0.3382,8.0128,10.7532,CCR5,C-C chemokine receptor type 5,CCCN1CCCCC1C(=O)NC2=C(C=CC=C2C)C
compound_1,CCR8_HUMAN,5,1.502e-09,0.3143,2.3571,15.3905,CCR8,C-C chemokine receptor type 8,CCCN1CCCCC1C(=O)NC2=C(C=CC=C2C)C
compound_1,CELA1_HUMAN,5,1.141e-10,0.2857,0.5678,17.4005,CELA1,Chymotrypsin-like elastase family member 1,CCCN1CCCCC1C(=O)NC2=C(C=CC=C2C)C
compound_1,CML1_HUMAN,5,5.169e-40,0.3492,8.7839,70.0819,CMKLR1,Chemokine-like receptor 1,CCCN1CCCCC1C(=O)NC2=C(C=CC=C2C)C
compound_1,CNR2_HUMAN,5,1.2e-10,0.4127,24.9860,17.3611,CNR2,Cannabinoid receptor 2,CCCN1CCCCC1C(=O)NC2=C(C=CC=C2C)C
compound_1,CP2D6_HUMAN,5,5.98e-06,0.8605,7.6112,8.9274,CYP2D6,Cytochrome P450 2D6,CCCN1CCCCC1C(=O)NC2=C(C=CC=C2C)C
compound_1,CPNS1_PIG,5,1.32e-09,0.3188,0.6046,15.4914,CAPNS1,Calpain small subunit 1,CCCN1CCCCC1C(=O)NC2=C(C=CC=C2C)C
compound_1,DRD2_BOVIN,5,1.11e-16,0.3922,5.1541,28.0791,DRD2,D(2) dopamine receptor,CCCN1CCCCC1C(=O)NC2=C(C=CC=C2C)C
compound_1,DRD3_CHLAE,5,3.633e-06,0.2836,0.2836,9.3159,DRD3,D(3) dopamine receptor,CCCN1CCCCC1C(=O)NC2=C(C=CC=C2C)C
compound_1,DRD2_RAT,5,5.294e-19,0.3929,35.6321,32.3615,Drd2,D(2) dopamine receptor,CCCN1CCCCC1C(=O)NC2=C(C=CC=C2C)C
compound_1,DRD2_HUMAN,5,2.086e-10,0.3818,26.3973,16.9298,DRD2,D(2) dopamine receptor,CCCN1CCCCC1C(=O)NC2=C(C=CC=C2C)C
compound_1,DRD3_HUMAN,5,4.253e-08,0.3393,16.3100,12.7837,DRD3,D(3) dopamine receptor,CCCN1CCCCC1C(=O)NC2=C(C=CC=C2C)C
compound_1,DUS22_HUMAN,5,6.694e-06,0.2821,0.2821,8.8395,DUSP22,Dual specificity protein phosphatase 22,CCCN1CCCCC1C(=O)NC2=C(C=CC=C2C)C
compound_1,ENV_HV1Y2,5,4.099e-08,0.2899,0.5777,12.8125,env,Envelope glycoprotein gp160,CCCN1CCCCC1C(=O)NC2=C(C=CC=C2C)C
compound_1,FKB1A_RAT,5,1.305e-27,0.3077,1.4771,47.8162,Fkbp1a,Peptidyl-prolyl cis-trans isomerase FKBP1A,CCCN1CCCCC1C(=O)NC2=C(C=CC=C2C)C
compound_1,FKB1A_HUMAN,5,4.336e-33,0.3898,14.8481,57.6517,FKBP1A,Peptidyl-prolyl cis-trans isomerase FKBP1A,CCCN1CCCCC1C(=O)NC2=C(C=CC=C2C)C
compound_1,GLCM_HUMAN,5,3.666e-07,0.3134,2.0861,11.1042,GBA,Glucosylceramidase,CCCN1CCCCC1C(=O)NC2=C(C=CC=C2C)C
compound_1,HYES_MOUSE,5,3.508e-10,0.3390,2.3527,16.5245,Ephx2,Bifunctional epoxide hydrolase 2,CCCN1CCCCC1C(=O)NC2=C(C=CC=C2C)C
compound_1,HYES_HUMAN,5,1.443e-15,0.3500,15.4996,26.2233,EPHX2,Bifunctional epoxide hydrolase 2,CCCN1CCCCC1C(=O)NC2=C(C=CC=C2C)C
compound_1,ITA4_HUMAN,5,1.853e-11,0.3478,7.5545,18.8177,ITGA4,Integrin alpha-4,CCCN1CCCCC1C(=O)NC2=C(C=CC=C2C)C
compound_1,ITB1_HUMAN,5,2.525e-08,0.3478,5.1869,13.1904,ITGB1,Integrin beta-1,CCCN1CCCCC1C(=O)NC2=C(C=CC=C2C)C
compound_1,KCNQ1_HUMAN,5,7.247e-10,0.3056,0.3056,15.9589,KCNQ1,Potassium voltage-gated channel subfamily KQT member 1,CCCN1CCCCC1C(=O)NC2=C(C=CC=C2C)C
compound_1,LCK_HUMAN,5,5.072e-06,0.3710,6.8361,9.0559,LCK,Tyrosine-protein kinase Lck,CCCN1CCCCC1C(=O)NC2=C(C=CC=C2C)C
compound_1,LDLR_HUMAN,5,7.974e-06,0.2899,0.2899,8.7030,LDLR,Low-density lipoprotein receptor,CCCN1CCCCC1C(=O)NC2=C(C=CC=C2C)C
compound_1,LEF_BACAN,5,7.57e-12,0.3276,3.8466,19.5155,lef,Lethal factor,CCCN1CCCCC1C(=O)NC2=C(C=CC=C2C)C
compound_1,MTR1C_XENLA,5,1.75e-29,0.3175,2.4142,51.1779,mtnr1c,Melatonin receptor type 1C,CCCN1CCCCC1C(=O)NC2=C(C=CC=C2C)C
compound_1,NMUR2_HUMAN,5,2.887e-15,0.2881,0.5738,25.6560,NMUR2,Neuromedin-U receptor 2,CCCN1CCCCC1C(=O)NC2=C(C=CC=C2C)C
compound_1,NMUR1_HUMAN,5,1.419e-19,0.2881,0.5738,33.3879,NMUR1,Neuromedin-U receptor 1,CCCN1CCCCC1C(=O)NC2=C(C=CC=C2C)C
compound_1,NPBW1_HUMAN,5,5.804e-12,0.3429,2.1649,19.7227,NPBWR1,Neuropeptides B/W receptor type 1,CCCN1CCCCC1C(=O)NC2=C(C=CC=C2C)C
compound_1,O77823_PIG,5,4.805e-17,0.3898,2.2157,28.8466,PDE4A,Cyclic AMP-specific phosphodiesterase SSPDE4A1A,CCCN1CCCCC1C(=O)NC2=C(C=CC=C2C)C
compound_1,OPRK_CAVPO,5,8.668e-06,0.3333,6.6862,8.6380,OPRK1,Kappa-type opioid receptor,CCCN1CCCCC1C(=O)NC2=C(C=CC=C2C)C
compound_1,OPRM_RAT,5,4.163e-06,0.3333,8.0089,9.2098,Oprm1,Mu-type opioid receptor,CCCN1CCCCC1C(=O)NC2=C(C=CC=C2C)C
compound_1,OPRX_MOUSE,5,9.368e-25,0.3582,0.6515,42.6885,Oprl1,Nociceptin receptor,CCCN1CCCCC1C(=O)NC2=C(C=CC=C2C)C
compound_1,OX1R_HUMAN,5,2.93e-13,0.3710,20.1122,22.0508,HCRTR1,Orexin receptor type 1,CCCN1CCCCC1C(=O)NC2=C(C=CC=C2C)C
compound_1,OX2R_HUMAN,5,9.64e-12,0.3594,18.1944,19.3270,HCRTR2,Orexin receptor type 2,CCCN1CCCCC1C(=O)NC2=C(C=CC=C2C)C
compound_1,PABP1_HUMAN,5,2.666e-06,0.3438,0.9220,9.5573,PABPC1,Polyadenylate-binding protein 1,CCCN1CCCCC1C(=O)NC2=C(C=CC=C2C)C
compound_1,PAG_BACAN,5,7.105e-50,0.3276,3.8466,87.7870,pagA,Protective antigen,CCCN1CCCCC1C(=O)NC2=C(C=CC=C2C)C
compound_1,PANC_MYCTU,5,7.942e-06,0.3077,0.8999,8.7062,panC,Pantothenate synthetase,CCCN1CCCCC1C(=O)NC2=C(C=CC=C2C)C
compound_1,PD1L1_HUMAN,5,4.517e-18,0.3243,0.6351,30.6899,CD274,Programmed cell death 1 ligand 1,CCCN1CCCCC1C(=O)NC2=C(C=CC=C2C)C
compound_1,PE2R4_HUMAN,5,6.181e-06,0.4154,3.2274,8.9016,PTGER4,Prostaglandin E2 receptor EP4 subtype,CCCN1CCCCC1C(=O)NC2=C(C=CC=C2C)C
compound_1,PPBI_MOUSE,5,7.548e-07,0.3288,1.4737,10.5412,Iap,Intestinal-type alkaline phosphatase,CCCN1CCCCC1C(=O)NC2=C(C=CC=C2C)C
compound_1,PPCE_BOVIN,5,1.443e-15,0.3000,0.5857,26.1927,PREP,Prolyl endopeptidase,CCCN1CCCCC1C(=O)NC2=C(C=CC=C2C)C
compound_1,PPCE_ELIME,5,2.801e-30,0.2857,0.2857,52.6065,f1pep1,Prolyl endopeptidase,CCCN1CCCCC1C(=O)NC2=C(C=CC=C2C)C
compound_1,PPCE_MOUSE,5,2.801e-09,0.2857,0.2857,14.9048,Prep,Prolyl endopeptidase,CCCN1CCCCC1C(=O)NC2=C(C=CC=C2C)C
compound_1,PPCE_PIG,5,1.653e-42,0.3279,8.8808,74.5616,PREP,Prolyl endopeptidase,CCCN1CCCCC1C(=O)NC2=C(C=CC=C2C)C
compound_1,PPCE_RAT,5,5.99e-09,0.2857,1.1339,14.3121,Prep,Prolyl endopeptidase,CCCN1CCCCC1C(=O)NC2=C(C=CC=C2C)C
compound_1,PYGL_HUMAN,5,1.878e-10,0.3467,4.9605,17.0117,PYGL,"Glycogen phosphorylase, liver form",CCCN1CCCCC1C(=O)NC2=C(C=CC=C2C)C
compound_1,Q865E1_MACMU,5,8.774e-09,0.2941,1.7427,14.0144,HRH3,Histamine receptor H3,CCCN1CCCCC1C(=O)NC2=C(C=CC=C2C)C
compound_1,Q8CGM4_CAVPO,5,2.808e-06,0.2895,0.2895,9.5167,Oprm1,Mu-opioid receptor,CCCN1CCCCC1C(=O)NC2=C(C=CC=C2C)C
compound_1,Q8QGU2_CHICK,5,1.302e-35,0.2985,1.7491,62.1802,FKBP12.6,Peptidylprolyl isomerase,CCCN1CCCCC1C(=O)NC2=C(C=CC=C2C)C
compound_1,Q95214_RABIT,5,6.599e-58,0.3922,40.5024,102.2072,ACAT,Acyl-CoA:cholesterol acyltransferase,CCCN1CCCCC1C(=O)NC2=C(C=CC=C2C)C
compound_1,Q98UH1_DANRE,5,5.26e-11,0.3115,0.3115,18.0041,oprm1,Mu opioid receptor-like OR2,CCCN1CCCCC1C(=O)NC2=C(C=CC=C2C)C
compound_1,Q9BRH5_HUMAN,5,1.11e-16,0.3000,0.8778,28.2712,DGAT1,DGAT1 protein,CCCN1CCCCC1C(=O)NC2=C(C=CC=C2C)C
compound_1,S1PR4_HUMAN,5,4.441e-16,0.3509,7.3010,27.2004,S1PR4,Sphingosine 1-phosphate receptor 4,CCCN1CCCCC1C(=O)NC2=C(C=CC=C2C)C
compound_1,SC5A1_HUMAN,5,9.074e-13,0.3200,8.9942,21.1696,SLC5A1,Sodium/glucose cotransporter 1,CCCN1CCCCC1C(=O)NC2=C(C=CC=C2C)C
compound_1,SC6A1_HUMAN,5,1.102e-29,0.4000,4.3265,51.5383,SLC6A1,Sodium- and chloride-dependent GABA transporter 1,CCCN1CCCCC1C(=O)NC2=C(C=CC=C2C)C
compound_1,SC6A1_MOUSE,5,1.105e-20,0.3607,2.1924,35.3781,Slc6a1,Sodium- and chloride-dependent GABA transporter 1,CCCN1CCCCC1C(=O)NC2=C(C=CC=C2C)C
compound_1,SC6A1_RAT,5,1.87e-25,0.3692,4.5216,43.9449,Slc6a1,Sodium- and chloride-dependent GABA transporter 1,CCCN1CCCCC1C(=O)NC2=C(C=CC=C2C)C
compound_1,SC6A3_RAT,5,1.276e-08,0.3729,13.2917,13.7223,Slc6a3,Sodium-dependent dopamine transporter,CCCN1CCCCC1C(=O)NC2=C(C=CC=C2C)C
compound_1,SCN2A_RAT,5,1.396e-07,0.3651,0.9270,11.8569,Scn2a,Sodium channel protein type 2 subunit alpha,CCCN1CCCCC1C(=O)NC2=C(C=CC=C2C)C
compound_1,SCN4A_HUMAN,5,7.191e-23,0.6458,2.3238,39.3041,SCN4A,Sodium channel protein type 4 subunit alpha,CCCN1CCCCC1C(=O)NC2=C(C=CC=C2C)C
compound_1,SGMR1_RAT,5,2.92e-11,0.3929,7.7064,18.4629,Sigmar1,Sigma non-opioid intracellular receptor 1,CCCN1CCCCC1C(=O)NC2=C(C=CC=C2C)C
compound_1,SPHK2_HUMAN,5,1.319e-07,0.2881,0.8575,11.9010,SPHK2,Sphingosine kinase 2,CCCN1CCCCC1C(=O)NC2=C(C=CC=C2C)C
compound_1,SPHK2_MOUSE,5,2.813e-07,0.2812,0.5625,11.3107,Sphk2,Sphingosine kinase 2,CCCN1CCCCC1C(=O)NC2=C(C=CC=C2C)C
compound_1,TERT_HUMAN,5,3.958e-08,0.3438,3.1396,12.8399,TERT,Telomerase reverse transcriptase,CCCN1CCCCC1C(=O)NC2=C(C=CC=C2C)C
compound_1,TPP2_RAT,5,1.096e-09,0.3115,1.1687,15.6365,Tpp2,Tripeptidyl-peptidase 2,CCCN1CCCCC1C(=O)NC2=C(C=CC=C2C)C
compound_1,TS1R2_HUMAN,5,3.768e-10,0.3214,1.7973,16.4689,TAS1R2,Taste receptor type 1 member 2,CCCN1CCCCC1C(=O)NC2=C(C=CC=C2C)C
compound_1,TS1R3_HUMAN,5,3.515e-09,0.3214,1.7973,14.7277,TAS1R3,Taste receptor type 1 member 3,CCCN1CCCCC1C(=O)NC2=C(C=CC=C2C)C
compound_1,VACHT_TETCF,5,7.777e-06,0.3000,0.8742,8.7226,,Vesicular acetylcholine transporter,CCCN1CCCCC1C(=O)NC2=C(C=CC=C2C)C
compound_1,WNT3_HUMAN,5,7.322e-08,0.3014,0.9001,12.3602,WNT3,Proto-oncogene Wnt-3,CCCN1CCCCC1C(=O)NC2=C(C=CC=C2C)C
compound_1,XIAP_HUMAN,5,2.689e-11,0.3514,7.4597,18.5273,XIAP,E3 ubiquitin-protein ligase XIAP,CCCN1CCCCC1C(=O)NC2=C(C=CC=C2C)C
compound_1,XPP1_HUMAN,5,8.484e-12,0.2985,0.2985,19.4267,XPNPEP1,Xaa-Pro aminopeptidase 1,CCCN1CCCCC1C(=O)NC2=C(C=CC=C2C)C
compound_1,XPP2_HUMAN,5,1.395e-10,0.2985,0.2985,17.2437,XPNPEP2,Xaa-Pro aminopeptidase 2,CCCN1CCCCC1C(=O)NC2=C(C=CC=C2C)C
compound_1,XPP2_RAT,5,1.171e-09,0.2985,0.2985,15.5845,Xpnpep2,Xaa-Pro aminopeptidase 2,CCCN1CCCCC1C(=O)NC2=C(C=CC=C2C)C
