# Supplementary material for: Ropivacaine inhibits the proliferation and migration of colorectal cancer cells through ITGB1
Source: Bioengineered. 2020 Dec 21;12(1):44–53. doi: 10.1080/21655979.2020.1857120 (PMC8806321; doi:10.1080/21655979.2020.1857120)
Supplement: Supplemental Material [file KBIE_A_1857120_SM0821.xlsx]

## Sheet: Sheet2
	Description	Category	Score	Evidence	PubmedIds
Symbol
1	CTNNB1	Catenin Beta 1	Protein Coding	1348.77	Molecular basis known 56	22855150 23429431 23012255 (more)
					Pathogenic/Likely pathogenic 6
					Causative variation 73
					Pathogenic 6
					DISEASES inferred 15 15 15 15
					Novoseek inferred 54
					GeneCards inferred via (show sections)
2	PIK3CA	Phosphatidylinositol-4,5-Bisphosphate 3-Kinase Catalytic Subunit Alpha	Protein Coding	1282.7	Molecular basis known 56	22855150 15016963 23100325 (more)
					Pathogenic 6
					Causative variation 73
					DISEASES inferred 15 15 15 15
					Novoseek inferred 54
					GeneCards inferred via (show sections)
3	PDGFRL	Platelet Derived Growth Factor Receptor Like	Protein Coding	1233.38	Molecular basis known 56	22855150 23012255 25006736 (more)
					Pathogenic 6
					Causative variation 73
					DISEASES inferred 15 15
					GeneCards inferred via (show sections)
4	TP53	Tumor Protein P53	Protein Coding	1049.37	Molecular basis known 56	22855150 23012255 25006736 (more)
					Pathogenic/Likely pathogenic 6
					Susceptibility factor 56
					DISEASES inferred 15 15 15 15
					Novoseek inferred 54
					GeneCards inferred via (show sections)
5	APC	APC Regulator Of WNT Signaling Pathway	Protein Coding	1035.81	Molecular basis known 56	22855150 23012255 25006736 (more)
					Pathogenic 6
					Risk factor 6
					DISEASES inferred 15 15 15 15 15 15
					Novoseek inferred 54
					GeneCards inferred via (show sections)
6	AXIN2	Axin 2	Protein Coding	999.62	Molecular basis known 56	22855150 23012255 25006736 (more)
					Pathogenic 6
					DISEASES inferred 15 15 15 15
					Novoseek inferred 54
					GeneCards inferred via (show sections)
7	PLA2G2A	Phospholipase A2 Group IIA	Protein Coding	987.76	Molecular basis known 56	9272153 9788445 7613889 (more)
					Pathogenic 6
					Susceptibility factor 56
					DISEASES inferred 15 15 15 15
					Novoseek inferred 54
					GeneCards inferred via (show sections)
8	MLH3	MutL Homolog 3	Protein Coding	970.32	Molecular basis known 56	22855150 23012255 25006736 (more)
					Pathogenic 6
					DISEASES inferred 15 15 15 15
					Novoseek inferred 54
					GeneCards inferred via (show sections)
9	BAX	BCL2 Associated X, Apoptosis Regulator	Protein Coding	966.85	Molecular basis known 56	22855150 23012255 25006736 (more)
					Pathogenic 6
					DISEASES inferred 15 15 15 15
					Novoseek inferred 54
					GeneCards inferred via (show sections)
10	DCC	DCC Netrin 1 Receptor	Protein Coding	965.78	Molecular basis known 56	22855150 23012255 25006736 (more)
					Pathogenic 6
					DISEASES inferred 15 15 15 15
					GeneCards inferred via (show sections)
11	MCC	MCC Regulator Of WNT Signaling Pathway	Protein Coding	964.68	Molecular basis known 56	22855150 23429431 23012255 (more)
					Pathogenic 6
					DISEASES inferred 15 15 15 15
					Novoseek inferred 54
					GeneCards inferred via (show sections)
12	EP300	E1A Binding Protein P300	Protein Coding	951.51	Molecular basis known 56	22855150 23429431 23012255 (more)
					Pathogenic/Likely pathogenic 6
					DISEASES inferred 15 15 15 15
					Novoseek inferred 54
					GeneCards inferred via (show sections)
13	NRAS	NRAS Proto-Oncogene, GTPase	Protein Coding	948.97	Molecular basis known 56	22855150 3102434 23012255 (more)
					Pathogenic/Likely pathogenic 6
					DISEASES inferred 15 15 15 15
					GeneCards inferred via (show sections)
14	BUB1	BUB1 Mitotic Checkpoint Serine/Threonine Kinase	Protein Coding	945.56	Molecular basis known 56	22855150 23429431 23012255 (more)
					Pathogenic 6
					DISEASES inferred 15 15 15 15
					Novoseek inferred 54
					GeneCards inferred via (show sections)
15	FGFR3	Fibroblast Growth Factor Receptor 3	Protein Coding	940.4	Molecular basis known 56	22855150 23012255 25006736 (more)
					Pathogenic 6
					DISEASES inferred 15 15 15 15
					Novoseek inferred 54
					GeneCards inferred via (show sections)
16	FLCN	Folliculin	Protein Coding	931.04	Molecular basis known 56	22855150 23012255 25006736 (more)
					Pathogenic 6
					DISEASES inferred 15 15 15 15
					GeneCards inferred via (show sections)
17	PTPRJ	Protein Tyrosine Phosphatase Receptor Type J	Protein Coding	927.17	Molecular basis known 56	22855150 23429431 23012255 (more)
					Pathogenic 6
					DISEASES inferred 15 15 15 15
					Novoseek inferred 54
18	RAD54B	RAD54 Homolog B	Protein Coding	917.14	Molecular basis known 56	22855150 23012255 25006736 (more)
					Pathogenic 6
					DISEASES inferred 15 15 15 15
19	DLC1	DLC1 Rho GTPase Activating Protein	Protein Coding	914.34	Molecular basis known 56	22855150 23012255 25006736 (more)
					Pathogenic 6
					DISEASES inferred 15 15 15
20	PTPN12	Protein Tyrosine Phosphatase Non-Receptor Type 12	Protein Coding	910.34	Molecular basis known 56	22855150 23012255 25006736 (more)
					Pathogenic 6
					DISEASES inferred 15 15
21	BRAF	B-Raf Proto-Oncogene, Serine/Threonine Kinase	Protein Coding	832.49	Pathogenic 6	16174717 22855150 15356022 (more)
					Causative variation 73
					DISEASES inferred 15 15 15 15
					Novoseek inferred 54
					GeneCards inferred via (show sections)
22	MLH1	MutL Homolog 1	Protein Coding	828.26	Pathogenic 6	22855150 23012255 25006736 (more)
					Causative variation 73
					DISEASES inferred 15 15 15 15
					Novoseek inferred 54
					GeneCards inferred via (show sections)
	MLH1::GH03J036988	TSS distance: -1.6kb			Curated enhancer-disease association 23 14	25910213
		Elite enhancer
		with elite association with MLH1
23	MSH2	MutS Homolog 2	Protein Coding	821.16	Pathogenic 6	22855150 23012255 25006736 (more)
					Causative variation 73
					DISEASES inferred 15 15 15 15
					Novoseek inferred 54
					GeneCards inferred via (show sections)
24	MT-CO1	Mitochondrially Encoded Cytochrome C Oxidase I	Protein Coding	746.51	Pathogenic 6	9806551 19218458 13298683 (more)
					Causative variation 73
					DISEASES inferred 15 15 15 15
					Novoseek inferred 54
					GeneCards inferred via (show sections)
25	CCND1	Cyclin D1	Protein Coding	661.56	Molecular basis known 56	24870244 12097293 23502783 (more)
					Susceptibility factor 56
					Risk factor 6
					DISEASES inferred 15 15 15 15
					Novoseek inferred 54
					GeneCards inferred via (show sections)
26	ODC1	Ornithine Decarboxylase 1	Protein Coding	629.89	Molecular basis known 56	12810952 15818733 9816030 (more)
					Susceptibility factor 56
					Protective 6
					DISEASES inferred 15 15 15 15
					Novoseek inferred 54
					GeneCards inferred via (show sections)
27	TLR2	Toll Like Receptor 2	Protein Coding	618	Molecular basis known 56	16879199 11725828
					Susceptibility factor 56
					Risk factor 6
					DISEASES inferred 15 15 15 15
					Novoseek inferred 54
					GeneCards inferred via (show sections)
28	AURKA	Aurora Kinase A	Protein Coding	610.32	Molecular basis known 56	9771714 10511710 12881723 (more)
					Susceptibility factor 56
					Risk factor 6
					DISEASES inferred 15 15 15 15
					Novoseek inferred 54
					GeneCards inferred via (show sections)
29	SRC	SRC Proto-Oncogene, Non-Receptor Tyrosine Kinase	Protein Coding	565.77	Molecular basis known 56	18556171 19360146 15818752 (more)
					DISEASES inferred 15 15 15 15
					Novoseek inferred 54
					GeneCards inferred via (show sections)
30	AKT1	AKT Serine/Threonine Kinase 1	Protein Coding	565.76	Molecular basis known 56	15322085 19568785 16202996 (more)
					DISEASES inferred 15 15 15 15
					Novoseek inferred 54
					GeneCards inferred via (show sections)
31	BUB1B	BUB1 Mitotic Checkpoint Serine/Threonine Kinase B	Protein Coding	544.37	Molecular basis known 56	15000146 10835495 11782350
					DISEASES inferred 15 15 15 15
					Novoseek inferred 54
					GeneCards inferred via (show sections)
32	PMS2	PMS1 Homolog 2, Mismatch Repair System Component	Protein Coding	493.89	Pathogenic 6	16472587 16785784 10615123 (more)
					DISEASES inferred 15 15 15 15
					Novoseek inferred 54
					GeneCards inferred via (show sections)
33	MUTYH	MutY DNA Glycosylase	Protein Coding	472.67	Pathogenic/Likely pathogenic 6	22855150 23429431 23012255 (more)
					DISEASES inferred 15 15 15 15
					Novoseek inferred 54
					GeneCards inferred via (show sections)
34	MIR143	MicroRNA 143	RNA Gene	450.87	Causal 46	19137007 19287964
					Unspecified 46
					DISEASES inferred 15 15 15 15 15 15 15 15
					GeneCards inferred via (show sections)
35	PPARG	Peroxisome Proliferator Activated Receptor Gamma	Protein Coding	449.89	Pathogenic 6	22855150 23012255 25006736 (more)
					DISEASES inferred 15 15 15 15
					Novoseek inferred 54
					GeneCards inferred via (show sections)
36	BRCA2	BRCA2 DNA Repair Associated	Protein Coding	449.41	Pathogenic 6	22855150 23012255 25006736 (more)
					DISEASES inferred 15 15 15 15
					Novoseek inferred 54
					GeneCards inferred via (show sections)
37	MIR21	MicroRNA 21	RNA Gene	449.15	Causal 46	17968323 19509156
					Unspecified 46
					DISEASES inferred 15 15 15 15 15 15 15
					GeneCards inferred via (show sections)
38	MIR145	MicroRNA 145	RNA Gene	447.79	Causal 46	18676867 14573789
					Unspecified 46
					DISEASES inferred 15 15 15 15 15 15 15
					GeneCards inferred via (show sections)
39	NFE2L2	Nuclear Factor, Erythroid 2 Like 2	Protein Coding	440.55	Pathogenic/Likely pathogenic 6	20301390 19734940 19524433 (more)
					DISEASES inferred 15 15 15 15
					Novoseek inferred 54
					GeneCards inferred via (show sections)
40	MIR34A	MicroRNA 34a	RNA Gene	440.38	Causal 46	17875987 19843336
					Unspecified 46
					DISEASES inferred 15 15 15 15 15 15
					GeneCards inferred via (show sections)
41	MT-CO2	Mitochondrially Encoded Cytochrome C Oxidase II	Protein Coding	432.37	Pathogenic 6	9806551 13298683
					DISEASES inferred 15 15 15 15
					GeneCards inferred via (show sections)
42	MT-CYB	Mitochondrially Encoded Cytochrome B	Protein Coding	431.37	Pathogenic 6	9806551 13298683
					DISEASES inferred 15 15 15 15
					GeneCards inferred via (show sections)
43	GREM1	Gremlin 1, DAN Family BMP Antagonist	Protein Coding	428.35	Pathogenic 6
					DISEASES inferred 15 15 15 15
					GeneCards inferred via (show sections)
44	MIR203A	MicroRNA 203a	RNA Gene	425.23	Causal 46	21063914 19843336
					Unspecified 46
					DISEASES inferred 15 15 15 15
					GeneCards inferred via (show sections)
45	MSH6	MutS Homolog 6	Protein Coding	423.24	Causative variation 73	11306449 11245474 17417778 (more)
					DISEASES inferred 15 15 15 15
					Novoseek inferred 54
					GeneCards inferred via (show sections)
46	MT-ND4L	Mitochondrially Encoded NADH:Ubiquinone Oxidoreductase Core Subunit 4L	Protein Coding	422.3	Pathogenic 6	9806551 13298683
					DISEASES inferred 15 15
					GeneCards inferred via (show sections)
47	BCL10	BCL10 Immune Signaling Adaptor	Protein Coding	422.03	Pathogenic 6	22855150 23429431 23012255 (more)
					DISEASES inferred 15 15 15 15
					Novoseek inferred 54
48	BRIP1	BRCA1 Interacting Protein C-Terminal Helicase 1	Protein Coding	408.34	Pathogenic/Likely pathogenic 6	22855150 23012255 25006736 (more)
					DISEASES inferred 15 15
49	MIR126	MicroRNA 126	RNA Gene	392.01	Causal 46	18663744
					DISEASES inferred 15 15 15 15 15 15 15
					GeneCards inferred via (show sections)
50	MIR141	MicroRNA 141	RNA Gene	381.6	Causal 46	19830559
					DISEASES inferred 15 15 15 15 15 15
51	MIR192	MicroRNA 192	RNA Gene	380.56	Causal 46	19074875
					DISEASES inferred 15 15 15 15 15 15
52	MIR140	MicroRNA 140	RNA Gene	379.93	Causal 46	19734943
					DISEASES inferred 15 15 15 15 15 15
53	MIR26A1	MicroRNA 26a-1	RNA Gene	379.51	Causal 46	20585341
					DISEASES inferred 15 15 15 15 15 15
54	MIRLET7A1	MicroRNA Let-7a-1	RNA Gene	378.02	Causal 46	16651716
					DISEASES inferred 15 15 15 15 15
55	MIR127	MicroRNA 127	RNA Gene	377.47	Causal 46	16766263
					DISEASES inferred 15 15 15 15 15 15
56	MIR34C	MicroRNA 34c	RNA Gene	374.36	Causal 46	18519671
					DISEASES inferred 15 15 15 15 15
57	MIR342	MicroRNA 342	RNA Gene	373.97	Causal 46	18264139
					DISEASES inferred 15 15 15 15 15
58	MIR215	MicroRNA 215	RNA Gene	373.46	Causal 46	19074875
					DISEASES inferred 15 15 15 15
59	MIR100	MicroRNA 100	RNA Gene	370.78	Causal 46	20585341
					DISEASES inferred 15 15 15 15
60	MIR34B	MicroRNA 34b	RNA Gene	361.08	Causal 46	18519671
					DISEASES inferred 15 15 15
61	MIR451A	MicroRNA 451a	RNA Gene	359.07	Causal 46	19318487
					DISEASES inferred 15 15
62	E2F4	E2F Transcription Factor 4	Protein Coding	195.34	Experimental evidence 38	17121828 12148576 19562678 (more)
					DISEASES inferred 15 15 15 15
					Novoseek inferred 54
					GeneCards inferred via (show sections)
63	ZEB1	Zinc Finger E-Box Binding Homeobox 1	Protein Coding	192.51	Experimental evidence: Expression 38	27862275 16203744 16804902 (more)
					DISEASES inferred 15 15 15 15
					Novoseek inferred 54
					GeneCards inferred via (show sections)
64	HOTAIR	HOX Transcript Antisense RNA	RNA Gene	181.11	Experimental evidence: Expression 38	21862635 22386265 22817756 (more)
					DISEASES inferred 15 15 15 15
					GeneCards inferred via (show sections)
65	GAS5	Growth Arrest Specific 5	RNA Gene	177.45	Experimental evidence: Regulation 38	24926850 25326054 26634743 (more)
					DISEASES inferred 15 15 15 15
					GeneCards inferred via (show sections)
66	CCAT1	Colon Cancer Associated Transcript 1	RNA Gene	175.07	Experimental evidence: Mutation 38	23416875 23594791 24594601 (more)
					DISEASES inferred 15 15 15 15
67	MALAT1	Metastasis Associated Lung Adenocarcinoma Transcript 1	RNA Gene	173.93	Experimental evidence: Regulation 38	21489289 21503572 22996375 (more)
					DISEASES inferred 15 15 15 15
					GeneCards inferred via (show sections)
68	AGO2	Argonaute RISC Catalytic Component 2	Protein Coding	173.17	Experimental evidence: Expression 38	28954383
					DISEASES inferred 15 15 15 15
69	LINC00858	Long Intergenic Non-Protein Coding RNA 858	RNA Gene	172.98	Experimental evidence: Regulation 38	29330370
					DISEASES inferred 15 15
					GeneCards inferred via (show sections)
70	CCAT2	Colon Cancer Associated Transcript 2	RNA Gene	172.64	Experimental evidence: Expression 38	23796952 25185650 27875818 (more)
					DISEASES inferred 15 15 15 15
71	PVT1	Pvt1 Oncogene	RNA Gene	172.35	Experimental evidence: Expression 38	24196785 25043044 26990997 (more)
					DISEASES inferred 15 15 15 15
72	UCA1	Urothelial Cancer Associated 1	RNA Gene	171.76	Experimental evidence: Regulation 38	16914571 17416635 24977734 (more)
					DISEASES inferred 15 15 15 15
73	CRNDE	Colorectal Neoplasia Differentially Expressed	Protein Coding	171.25	Experimental evidence: Regulation 38	22393467 24184209 27042112 (more)
					DISEASES inferred 15 15 15 15
74	LINC-ROR	Long Intergenic Non-Protein Coding RNA, Regulator Of Reprogramming	RNA Gene	170.91	Experimental evidence: Regulation 38	26169368 27071407 27696511 (more)
					DISEASES inferred 15 15 15 15
75	NEAT1	Nuclear Paraspeckle Assembly Transcript 1	RNA Gene	170.72	Experimental evidence: Expression 38	26314847 26552600 28013491
					DISEASES inferred 15 15 15 15
76	CYTOR	Cytoskeleton Regulator RNA	RNA Gene	170.61	Experimental evidence 38	27633443 29180678 29345294 (more)
					DISEASES inferred 15 15 15 15
77	UHRF1	Ubiquitin Like With PHD And Ring Finger Domains 1	Protein Coding	170.21	Experimental evidence: Expression 38	26768845
					DISEASES inferred 15 15 15 15
78	TP53COR1	Tumor Protein P53 Pathway Corepressor 1	RNA Gene	169.9	Experimental evidence: Regulation 38	24012455 24573322
					DISEASES inferred 15 15 15 15
79	XIST	X Inactive Specific Transcript	RNA Gene	169.79	Experimental evidence: Regulation 38	17143621 28730777 29137332 (more)
					DISEASES inferred 15 15 15 15
80	CDKN2B-AS1	CDKN2B Antisense RNA 1	RNA Gene	169.73	Experimental evidence: Regulation 38	26708220 27286457 27314206
					DISEASES inferred 15 15 15 15
81	PCAT1	Prostate Cancer Associated Transcript 1	RNA Gene	169.68	Experimental evidence: Regulation 38	23640607 28884413
					DISEASES inferred 15 15 15 15
82	ZFAS1	ZNFX1 Antisense RNA 1	RNA Gene	169	Experimental evidence: Regulation 38	26506418 27461828 27862275 (more)
					DISEASES inferred 15 15 15 15
83	HOTTIP	HOXA Distal Transcript Antisense RNA	RNA Gene	168.91	Experimental evidence: Regulation 38	26617875 26678886 27546609 (more)
					DISEASES inferred 15 15 15 15
84	KCNQ1OT1	KCNQ1 Opposite Strand/Antisense Transcript 1	RNA Gene	168.8	Experimental evidence: Regulation 38	11340379 16965397 23660942 (more)
					DISEASES inferred 15 15 15 15
85	TUG1	Taurine Up-Regulated 1	RNA Gene	168.64	Experimental evidence: Interaction 38	26856330 27421138 27634385 (more)
					DISEASES inferred 15 15 15 15
86	BANCR	BRAF-Activated Non-Protein Coding RNA	RNA Gene	168.47	Experimental evidence: Expression 38	25013510 25928067 26296467
					DISEASES inferred 15 15 15 15
87	HNF1A-AS1	HNF1A Antisense RNA 1	RNA Gene	168.18	Experimental evidence: Regulation 38	28791380 28943452 29145164
					DISEASES inferred 15 15 15 15
88	AFAP1-AS1	AFAP1 Antisense RNA 1	RNA Gene	167.83	Experimental evidence: Regulation 38	27261589 27578191
					DISEASES inferred 15 15 15 15
89	NPTN-IT1	NPTN Intronic Transcript 1	RNA Gene	167.56	Experimental evidence: Expression 38	23395002
					DISEASES inferred 15 15 15 15
90	TFDP1	Transcription Factor Dp-1	Protein Coding	167.53	Experimental evidence: Expression 38	29621586 11052627
					DISEASES inferred 15 15 15
					Novoseek inferred 54
91	SNHG1	Small Nucleolar RNA Host Gene 1	RNA Gene	167.32	Experimental evidence: Regulation 38	28759957 29509245
					DISEASES inferred 15 15 15 15
92	MIR31HG	MIR31 Host Gene	RNA Gene	167.16	Experimental evidence: Expression 38	26362196 27831651
					DISEASES inferred 15 15 15 15
93	LINC00261	Long Intergenic Non-Protein Coding RNA 261	RNA Gene	167	Experimental evidence: Regulation 38	29267503
					DISEASES inferred 15 15 15 15
94	SNHG16	Small Nucleolar RNA Host Gene 16	RNA Gene	166.92	Experimental evidence: Expression 38	24519959 27396952 27683121
					DISEASES inferred 15 15 15 15
95	CAHM	Colon Adenocarcinoma Hypermethylated	RNA Gene	165.93	Experimental evidence: Regulation 38	24799664
					DISEASES inferred 15 15 15 15
96	RHO	Rhodopsin	Protein Coding	165.7	Experimental evidence: Regulation 38	29531464
					DISEASES inferred 15 15 15 15
97	FEZF1-AS1	FEZF1 Antisense RNA 1	RNA Gene	165.29	Experimental evidence: Regulation 38	26848625
					DISEASES inferred 15 15 15
98	H19	H19 Imprinted Maternally Expressed Transcript	RNA Gene	165.28	Experimental evidence: Expression 38	8564957 11120891 15521051 (more)
					DISEASES inferred 15
					Novoseek inferred 54
					GeneCards inferred via (show sections)
99	DANCR	Differentiation Antagonizing Non-Protein Coding RNA	RNA Gene	165.22	Experimental evidence: Regulation 38	26617879 27983539
					DISEASES inferred 15 15 15
100	SPRY4-IT1	SPRY4 Intronic Transcript 1	RNA Gene	164.8	Experimental evidence: Regulation 38	27391336 27621655 28099409 (more)
					DISEASES inferred 15 15 15
101	PRNCR1	Prostate Cancer Associated Non-Coding RNA 1	RNA Gene	164.54	Experimental evidence: Regulation 38	24330491 26530130
					DISEASES inferred 15 15 15
102	RPL34-DT	RPL34 Divergent Transcript	RNA Gene	164.53	Experimental evidence: Expression 38	24908062 27683121
					DISEASES inferred 15 15 15
103	LINC01133	Long Intergenic Non-Protein Coding RNA 1133	RNA Gene	164.14	Experimental evidence: Regulation 38	27443606 28537675
					DISEASES inferred 15 15 15
104	BCAR4	Breast Cancer Anti-Estrogen Resistance 4	RNA Gene	163.88	Experimental evidence: Expression 38	27197301 29190958
					DISEASES inferred 15 15 15
105	CASC2	Cancer Susceptibility 2	RNA Gene	163.85	Experimental evidence: Expression 38	27198161 29456985
					DISEASES inferred 15 15 15
106	MNX1-AS1	MNX1 Antisense RNA 1 (Head To Head)	RNA Gene	163.83	Experimental evidence: Regulation 38	25663692
					DISEASES inferred 15 15 15
107	PANDAR	Promoter Of CDKN1A Antisense DNA Damage Activated RNA	RNA Gene	163.76	Experimental evidence: Regulation 38	27629879 28106228
					DISEASES inferred 15 15 15
108	SNHG6	Small Nucleolar RNA Host Gene 6	RNA Gene	163.63	Experimental evidence: Regulation 38	29506878
					DISEASES inferred 15 15 15
109	BCYRN1	Brain Cytoplasmic RNA 1	RNA Gene	163.37	Experimental evidence: Regulation 38	29625226
					DISEASES inferred 15 15 15
110	HOTAIRM1	HOXA Transcript Antisense RNA, Myeloid-Specific 1	RNA Gene	163.33	Experimental evidence: Regulation 38	27307307
					DISEASES inferred 15 15 15
111	BLACAT1	Bladder Cancer Associated Transcript 1	RNA Gene	163.32	Experimental evidence: Interaction 38	28260919 28277544
					DISEASES inferred 15 15 15
112	FAM83H-AS1	FAM83H Antisense RNA 1 (Head To Head)	Uncategorized	163.27	Experimental evidence: Expression 38	29434883
					DISEASES inferred 15 15 15
113	SNHG5	Small Nucleolar RNA Host Gene 5	RNA Gene	163.25	Experimental evidence: Expression 38	28004750
					DISEASES inferred 15 15 15
114	GHET1	Gastric Carcinoma Proliferation Enhancing Transcript 1	RNA Gene	163.11	Experimental evidence: Expression 38	27131316 27931286
					DISEASES inferred 15 15 15
115	ZEB1-AS1	ZEB1 Antisense RNA 1	RNA Gene	163.06	Experimental evidence: Regulation 38	28618933 29511455
					DISEASES inferred 15 15 15
116	GAPLINC	Gastric Adenocarcinoma Associated, Positive CD44 Regulator, Long Intergenic Non-Coding RNA	RNA Gene	162.98	Experimental evidence: Regulation 38	27259250 29427222
					DISEASES inferred 15 15 15
117	CASC19	Cancer Susceptibility 19	RNA Gene	162.83	Experimental evidence: Expression 38	29338818
					DISEASES inferred 15 15 15
118	SLC25A25-AS1	SLC25A25 Antisense RNA 1	RNA Gene	162.59	Experimental evidence: Regulation 38	25421768 27553025
					DISEASES inferred 15 15 15
119	LINC00472	Long Intergenic Non-Protein Coding RNA 472	RNA Gene	161.98	Experimental evidence: Regulation 38	29488624
					DISEASES inferred 15 15 15
120	HEIH	Hepatocellular Carcinoma Up-Regulated EZH2-Associated Long Non-Coding RNA	RNA Gene	161.74	Experimental evidence: Expression 38	29081216
					DISEASES inferred 15 15 15
121	NCRUPAR	Non-Protein Coding RNA, Upstream Of F2R/PAR1	RNA Gene	161.39	Experimental evidence: Regulation 38	25119598
					DISEASES inferred 15 15 15
122	TINCR	TINCR Ubiquitin Domain Containing	RNA Gene	160.48	Experimental evidence: Regulation 38	27009809
					DISEASES inferred 15 15
123	TUSC7	Tumor Suppressor Candidate 7	RNA Gene	160.46	Experimental evidence: Interaction 38	23680400 27165481 27683121 (more)
					DISEASES inferred 15 15
124	HOXA11-AS	HOXA11 Antisense RNA	RNA Gene	160.39	Experimental evidence: Regulation 38	27895785 29050308
					DISEASES inferred 15 15
125	HOXB-AS3	HOXB Cluster Antisense RNA 3	RNA Gene	160.17	Experimental evidence: Regulation 38	25009386 28985503
					DISEASES inferred 15 15
126	DACOR1	DNMT1-Associated Colon Cancer Repressed LncRNA 1	RNA Gene	160.17	Experimental evidence: Regulation 38	26307088
					DISEASES inferred 15 15
127	CASC11	Cancer Susceptibility 11	RNA Gene	160.11	Experimental evidence: Expression 38	27012187
					DISEASES inferred 15 15
128	LINC00460	Long Intergenic Non-Protein Coding RNA 460	RNA Gene	159.84	Experimental evidence: Expression 38	27591862
					DISEASES inferred 15 15
129	SOX2-OT	SOX2 Overlapping Transcript	RNA Gene	159.69	Experimental evidence: Expression 38	27353770
					DISEASES inferred 15 15
130	LINC-PINT	Long Intergenic Non-Protein Coding RNA, P53 Induced Transcript	RNA Gene	159.49	Experimental evidence: Regulation 38	24070194
					DISEASES inferred 15 15
131	HOXA-AS2	HOXA Cluster Antisense RNA 2	RNA Gene	159.33	Experimental evidence: Interaction 38	28112720
					DISEASES inferred 15 15
132	CASC8	Cancer Susceptibility 8	RNA Gene	159.03	Experimental evidence: Mutation 38	28887158
					DISEASES inferred 15 15
133	NORAD	Non-Coding RNA Activated By DNA Damage	RNA Gene	158.85	Experimental evidence: Regulation 38	29471886
					DISEASES inferred 15 15
134	CBR3-AS1	CBR3 Antisense RNA 1	RNA Gene	158.73	Experimental evidence: Expression 38	28835319
					DISEASES inferred 15 15
135	TMEM238L	Transmembrane Protein 238 Like	RNA Gene	158.73	Experimental evidence: Expression 38	29524886
					DISEASES inferred 15 15
136	SNHG17	Small Nucleolar RNA Host Gene 17	RNA Gene	158.71	Experimental evidence: Regulation 38	28933484
					DISEASES inferred 15 15
137	SNHG12	Small Nucleolar RNA Host Gene 12	RNA Gene	158.7	Experimental evidence: Regulation 38	28225893
					DISEASES inferred 15 15
138	SOX5	SRY-Box Transcription Factor 5	Protein Coding	158.64	Experimental evidence: Expression 38	28632999
					DISEASES inferred 15 15
139	MEG3	Maternally Expressed 3	RNA Gene	158.63	Experimental evidence: Regulation 38	14602737 25636452 26934323 (more)
					DISEASES inferred 15 15
140	BACE1-AS	BACE1 Antisense RNA	RNA Gene	158.62	Experimental evidence: Regulation 38	25078450
					DISEASES inferred 15 15
141	SNHG20	Small Nucleolar RNA Host Gene 20	RNA Gene	158.53	Experimental evidence: Expression 38	27543107
					DISEASES inferred 15 15
142	FTX	FTX Transcript, XIST Regulator	RNA Gene	158.51	Experimental evidence: Regulation 38	26629053
					DISEASES inferred 15 15
143	LINC00659	Long Intergenic Non-Protein Coding RNA 659	RNA Gene	158.46	Experimental evidence: Regulation 38	29523145
					DISEASES inferred 15 15
144	LEF1-AS1	LEF1 Antisense RNA 1	RNA Gene	158.19	Experimental evidence: Expression 38	27591862
					DISEASES inferred 15 15
145	NNT-AS1	NNT Antisense RNA 1	RNA Gene	158.14	Experimental evidence: Expression 38	27966450
					DISEASES inferred 15 15
146	SOX21-AS1	SOX21 Antisense Divergent Transcript 1	RNA Gene	157.97	Experimental evidence: Expression 38	29217166
					DISEASES inferred 15 15
147	FOXP4-AS1	FOXP4 Antisense RNA 1	RNA Gene	157.96	Experimental evidence: Expression 38	27790757
					DISEASES inferred 15 15
148	HIF1A-AS1	HIF1A Antisense RNA 1	RNA Gene	157.87	Experimental evidence: Expression 38	28946548
					DISEASES inferred 15 15
149	GSEC	G-Quadruplex Forming Sequence Containing LncRNA	RNA Gene	157.83	Experimental evidence: Regulation 38	27797375
					DISEASES inferred 15 15
150	TP53TG1	TP53 Target 1	RNA Gene	157.57	Experimental evidence 38	9713990
					DISEASES inferred 15 15
151	PURPL	P53 Upregulated Regulator Of P53 Levels	RNA Gene	157.5	Experimental evidence: Regulation 38	26183718
					DISEASES inferred 15 15
152	DLEU7-AS1	DLEU7 Antisense RNA 1	RNA Gene	157.42	Experimental evidence: Expression 38	29364477
					DISEASES inferred 15 15
153	LINC01567	Long Intergenic Non-Protein Coding RNA 1567	RNA Gene	157.39	Experimental evidence: Regulation 38	29110645
					DISEASES inferred 15 15
154	DPP10-AS1	DPP10 Antisense RNA 1	RNA Gene	157.31	Experimental evidence: Expression 38	28918047
					DISEASES inferred 15 15
155	SNHG3	Small Nucleolar RNA Host Gene 3	RNA Gene	154.74	Experimental evidence: Regulation 38	28731158
					DISEASES inferred 15
156	FBXL19-AS1	FBXL19 Antisense RNA 1	RNA Gene	154.41	Experimental evidence: Regulation 38	28479250
					DISEASES inferred 15
157	LINC00538	Long Intergenic Non-Protein Coding RNA 538	RNA Gene	153.96	Experimental evidence: Expression 38	27391432
					DISEASES inferred 15
158	GPRC5D-AS1	GPRC5D And HEBP1 Antisense RNA 1	RNA Gene	153.9	Experimental evidence: Mutation 38	28612367
					DISEASES inferred 15
159	TUSC8	Tumor Suppressor Candidate 8	RNA Gene	153.8	Experimental evidence: Regulation 38	29436686
					DISEASES inferred 15
160	C10orf143	Chromosome 10 Open Reading Frame 143	Protein Coding	153.72	Experimental evidence: Expression 38	29228592
					DISEASES inferred 15
161	ZNF582-AS1	ZNF582 Antisense RNA 1 (Head To Head)	RNA Gene	153.69	Experimental evidence: Regulation 38	27215978
					DISEASES inferred 15
162	VIM-AS1	VIM Antisense RNA 1	RNA Gene	153.67	Experimental evidence: Regulation 38	29656793
					DISEASES inferred 15
163	MAMDC2-AS1	MAMDC2 Antisense RNA 1	RNA Gene	153.46	Experimental evidence: Regulation 38	26820130
					DISEASES inferred 15
164	MACROD2-AS1	MACROD2 Antisense RNA 1	RNA Gene	153.41	Experimental evidence 38	16110499
					DISEASES inferred 15
165	AOC4P	Amine Oxidase Copper Containing 4, Pseudogene	Pseudogene	150	Experimental evidence: Expression 38	26768845
166	BTG3-AS1	BTG3 Antisense RNA 1	RNA Gene	150	Experimental evidence: Expression 38	27791078
167	CLMAT3	Colorectal Liver Metastasis Associated Transcript 3	RNA Gene	150	Experimental evidence: Regulation 38	26050227 27391344
168	DLGAP4-AS1	DLGAP4 Antisense RNA 1	RNA Gene	150	Experimental evidence: Regulation 38	25663692
169	DUXAP10	Double Homeobox A Pseudogene 10	Pseudogene	150	Experimental evidence: Regulation 38	28779166
170	DUXAP9	Double Homeobox A Pseudogene 9	Pseudogene	150	Experimental evidence: Expression 38	25894381 27035092
171	EHHADH-AS1	EHHADH Antisense RNA 1	RNA Gene	150	Experimental evidence: Regulation 38	25921151
172	ENSG00000228082		RNA Gene	150	Experimental evidence: Regulation 38	25009386
173	ENSG00000237588		RNA Gene	150	Experimental evidence: Regulation 38	24809982
174	ENSG00000257241		RNA Gene	150	Experimental evidence: Regulation 38	29115526
175	ENSG00000260196		RNA Gene	150	Experimental evidence: Regulation 38	24809982
176	ENSG00000266680		RNA Gene	150	Experimental evidence: Expression 38	27788162
177	ENSG00000278769		RNA Gene	150	Experimental evidence: Regulation 38	26934980
178	FER1L4	Fer-1 Like Family Member 4 (Pseudogene)	Pseudogene	150	Experimental evidence: Expression 38	26224446
179	FGF7P5	Fibroblast Growth Factor 7 Pseudogene 5	Pseudogene	150	Experimental evidence: Regulation 38	25663692
180	GABPB1-AS1	GABPB1 Antisense RNA 1	RNA Gene	150	Experimental evidence: Expression 38	27788162
181	HIPK1-AS1	HIPK1 Antisense RNA 1	RNA Gene	150	Experimental evidence: Regulation 38	24809982
182	HULC	Hepatocellular Carcinoma Up-Regulated Long Non-Coding RNA	RNA Gene	150	Experimental evidence: Regulation 38	19445043 27496341 27781386
183	LAMC1-AS1	LAMC1 Antisense RNA 1	RNA Gene	150	Experimental evidence 38	26905585
184	LINC01507	Long Intergenic Non-Protein Coding RNA 1507	RNA Gene	150	Experimental evidence: Regulation 38	26328256
185	LINC01527	Long Intergenic Non-Protein Coding RNA 1527	RNA Gene	150	Experimental evidence: Expression 38	27596299
186	LINC01617	Long Intergenic Non-Protein Coding RNA 1617	RNA Gene	150	Experimental evidence: Regulation 38	26328256
187	LINC01618	Long Intergenic Non-Protein Coding RNA 1618	RNA Gene	150	Experimental evidence: Regulation 38	26328256
188	LINC01630	Long Intergenic Non-Protein Coding RNA 1630	RNA Gene	150	Experimental evidence: Regulation 38	26429648 27062707
189	LINC02086	Long Intergenic Non-Protein Coding RNA 2086	RNA Gene	150	Experimental evidence: Regulation 38	25921151
190	LINC02223	Long Intergenic Non-Protein Coding RNA 2223	RNA Gene	150	Experimental evidence: Regulation 38	25009386
191	LINC02446	Long Intergenic Non-Protein Coding RNA 2446	RNA Gene	150	Experimental evidence: Regulation 38	25921151
192	LNCRNA-ATB	Long Noncoding RNA Activated By TGF-Beta	RNA Gene	150	Experimental evidence: Regulation 38	25750289 26487301
193	MROCKI	MARCKS Cis Regulating LncRNA Promoter Of Cytokines And Inflammation	RNA Gene	150	Experimental evidence: Expression 38	27788162
194	PINCR	P53-Induced Noncoding RNA	RNA Gene	150	Experimental evidence: Interaction 38	28580901
195	POU5F1P4	POU Class 5 Homeobox 1 Pseudogene 4	Pseudogene	150	Experimental evidence: Regulation 38	29136952
196	PTENP1	Phosphatase And Tensin Homolog Pseudogene 1	Pseudogene	150	Experimental evidence: Regulation 38	20577206
197	RBM5-AS1	RBM5 Antisense RNA 1	RNA Gene	150	Experimental evidence 38	27520449
198	RNY1	RNA, Ro60-Associated Y1	RNA Gene	150	Experimental evidence: Regulation 38	18283318
199	RNY3	RNA, Ro60-Associated Y3	RNA Gene	150	Experimental evidence: Regulation 38	18283318
200	SBDSP1	SBDS Pseudogene 1	Pseudogene	150	Experimental evidence: Expression 38	27890432 28975982
201	SEC63P1	SEC63 Homolog, Protein Translocation Regulator Pseudogene 1	Pseudogene	150	Experimental evidence: Regulation 38	25009386
202	WSPAR	WNT Signaling Pathway Activating Non-Coding RNA	RNA Gene	150	Experimental evidence: Expression 38	29344178 29532890
203	KRAS	KRAS Proto-Oncogene, GTPase	Protein Coding	122.13	DISEASES inferred 15 15 15 15	16534842 8759614 11355359 (more)
					Novoseek inferred 54
					GeneCards inferred via (show sections)
	KRAS::MIR143 46	MIR143 Macro RNA (hsa-miR-143) targets KRAS
204	MIR31	MicroRNA 31	RNA Gene	95.81	Unspecified 46	16854228
					DISEASES inferred 15 15 15 15 15 15 15
					GeneCards inferred via (show sections)
205	MIR200C	MicroRNA 200c	RNA Gene	92.55	Unspecified 46	18079988
					DISEASES inferred 15 15 15 15 15 15 15
					GeneCards inferred via (show sections)
206	TGFBR2	Transforming Growth Factor Beta Receptor 2	Protein Coding	92.5	DISEASES inferred 15 15 15 15	9402753 8952554 9822576 (more)
					Novoseek inferred 54
					GeneCards inferred via (show sections)
	TGFBR2::MIR20A 46	MIR20A Macro RNA (hsa-miR-20a) targets TGFBR2
207	MIR17	MicroRNA 17	RNA Gene	91.99	Unspecified 46	18521848
					DISEASES inferred 15 15 15 15 15 15 15
208	MIR18A	MicroRNA 18a	RNA Gene	91.21	Unspecified 46	19287964
					DISEASES inferred 15 15 15 15 15 15 15 15
209	SMAD4	SMAD Family Member 4	Protein Coding	90.92	DISEASES inferred 15 15 15 15	11784716 15095268 16886611 (more)
					Novoseek inferred 54
					GeneCards inferred via (show sections)
210	CDH1	Cadherin 1	Protein Coding	90.79	DISEASES inferred 15 15 15 15	15785891 19082443 11727261 (more)
					Novoseek inferred 54
					GeneCards inferred via (show sections)
211	PTGS2	Prostaglandin-Endoperoxide Synthase 2	Protein Coding	87.85	DISEASES inferred 15 15 15 15	10666384 17923032 18708371 (more)
					Novoseek inferred 54
					GeneCards inferred via (show sections)
212	MIR9-1	MicroRNA 9-1	RNA Gene	85.89	Unspecified 46	19521961
					DISEASES inferred 15 15 15 15 15 15 15
213	TCF7L2	Transcription Factor 7 Like 2	Protein Coding	85.11	DISEASES inferred 15 15 15 15	10549354 15802015 16547505 (more)
					Novoseek inferred 54
					GeneCards inferred via (show sections)
214	MIR139	MicroRNA 139	RNA Gene	84.94	Unspecified 46	19843336
					DISEASES inferred 15 15 15 15 15 15 15
215	MIR125A	MicroRNA 125a	RNA Gene	84.57	Unspecified 46	16609010
					DISEASES inferred 15 15 15 15 15 15 15
216	CHEK2	Checkpoint Kinase 2	Protein Coding	83.68	Risk factor 6	22855150 15239132 23012255 (more)
					DISEASES inferred 15 15 15 15
					Novoseek inferred 54
					GeneCards inferred via (show sections)
217	MIR195	MicroRNA 195	RNA Gene	83.55	Unspecified 46	19843336
					DISEASES inferred 15 15 15 15 15 15 15
218	EGFR	Epidermal Growth Factor Receptor	Protein Coding	83.46	DISEASES inferred 15 15 15 15	16041691 10778975 8439966 (more)
					Novoseek inferred 54
					GeneCards inferred via (show sections)
219	EPCAM	Epithelial Cell Adhesion Molecule	Protein Coding	83.3	DISEASES inferred 15 15 15 15	16404366 11955649 16971804 (more)
					Novoseek inferred 54
					GeneCards inferred via (show sections)
220	MIR27A	MicroRNA 27a	RNA Gene	83.12	Unspecified 46	16609010
					DISEASES inferred 15 15 15 15 15
					GeneCards inferred via (show sections)
221	MIR155	MicroRNA 155	RNA Gene	83.04	Unspecified 46	16461460
					DISEASES inferred 15 15 15 15 15 15
222	MIR221	MicroRNA 221	RNA Gene	82.56	Unspecified 46	16461460
					DISEASES inferred 15 15 15 15 15 15
223	MIR30A	MicroRNA 30a	RNA Gene	81.8	Unspecified 46	16609010
					DISEASES inferred 15 15 15 15 15 15
224	MIR135B	MicroRNA 135b	RNA Gene	81.38	Unspecified 46	16854228
					DISEASES inferred 15 15 15 15 15 15
225	VEGFA	Vascular Endothelial Growth Factor A	Protein Coding	81.25	DISEASES inferred 15 15 15 15	10519388 14716760 12596060 (more)
					Novoseek inferred 54
					GeneCards inferred via (show sections)
226	MIR182	MicroRNA 182	RNA Gene	81.21	Unspecified 46	19843336
					DISEASES inferred 15 15 15 15 15 15
227	MIR25	MicroRNA 25	RNA Gene	80.78	Unspecified 46	16609010
					DISEASES inferred 15 15 15 15 15 15
228	MIR224	MicroRNA 224	RNA Gene	80.3	Unspecified 46	19843336
					DISEASES inferred 15 15 15 15 15 15
229	CEACAM5	CEA Cell Adhesion Molecule 5	Protein Coding	79.6	DISEASES inferred 15 15 15 15	11964079 8141873 2314825 (more)
					Novoseek inferred 54
					GeneCards inferred via (show sections)
230	MIR223	MicroRNA 223	RNA Gene	79.47	Unspecified 46	16461460
					DISEASES inferred 15 15 15 15 15 15
231	MIR20A	MicroRNA 20a	RNA Gene	79.43	Unspecified 46	18676867
					DISEASES inferred 15 15 15 15 15
232	MIR23A	MicroRNA 23a	RNA Gene	79.32	Unspecified 46	16609010
					DISEASES inferred 15 15 15 15 15 15
233	MIR675	MicroRNA 675	RNA Gene	79.13	Unspecified 46	19926638
					DISEASES inferred 15 15 15 15 15 15
234	MIR24-1	MicroRNA 24-1	RNA Gene	79.01	Unspecified 46	16461460
					DISEASES inferred 15 15 15 15 15 15
235	HRAS	HRas Proto-Oncogene, GTPase	Protein Coding	77.62	DISEASES inferred 15 15 15 15	12009696 15476557 15713896 (more)
					Novoseek inferred 54
					GeneCards inferred via (show sections)
236	MIR29A	MicroRNA 29a	RNA Gene	77.34	Unspecified 46	19843336
					DISEASES inferred 15 15 15 15 15
237	MIR27B	MicroRNA 27b	RNA Gene	77.06	Unspecified 46	16609010
					DISEASES inferred 15 15 15 15 15 15
238	MYC	MYC Proto-Oncogene, BHLH Transcription Factor	Protein Coding	76.95	DISEASES inferred 15 15 15 15	17927853 1980763 8823991 (more)
					Novoseek inferred 54
					GeneCards inferred via (show sections)
	MYC::GH08J127396	TSS distance: -334.5kb			Curated enhancer-disease association 23 14	25910213
		Elite enhancer
		with elite association with MYC
	MYC::GH08J127393	TSS distance: -340.5kb			Curated enhancer-disease association 23 14	17618283
		Elite enhancer
	MYC::GH08J127732	TSS distance: +2.7kb			Curated enhancer-disease association 23 14	27223305
		Elite enhancer
		with elite association with MYC
	MYC::MIR145 46	MIR145 Macro RNA (hsa-miR-145) targets MYC
	MYC::MIRLET7A1 46	MIRLET7A1 Macro RNA (hsa-let-7a-1) targets MYC
239	MIR32	MicroRNA 32	RNA Gene	76.93	Unspecified 46	16461460
					DISEASES inferred 15 15 15 15 15 15
240	MIR133B	MicroRNA 133b	RNA Gene	76.63	Unspecified 46	16854228
					DISEASES inferred 15 15 15 15
					GeneCards inferred via (show sections)
241	MIR93	MicroRNA 93	RNA Gene	76.54	Unspecified 46	19843336
					DISEASES inferred 15 15 15 15 15
242	MIR106B	MicroRNA 106b	RNA Gene	76.52	Unspecified 46	19843336
					DISEASES inferred 15 15 15 15 15
243	MIR10B	MicroRNA 10b	RNA Gene	76.47	Unspecified 46	19843336
					DISEASES inferred 15 15 15 15 15
244	MIR106A	MicroRNA 106a	RNA Gene	76.46	Unspecified 46	18521848
					DISEASES inferred 15 15 15 15 15
245	MIR10A	MicroRNA 10a	RNA Gene	76.32	Unspecified 46	16192569
					DISEASES inferred 15 15 15 15 15 15
246	MMP2	Matrix Metallopeptidase 2	Protein Coding	76.28	DISEASES inferred 15 15 15 15	15918187 17882488 18782525 (more)
					Novoseek inferred 54
					GeneCards inferred via (show sections)
247	KRT20	Keratin 20	Protein Coding	76.03	DISEASES inferred 15 15 15 15	12515621 10590383 7530983 (more)
					Novoseek inferred 54
					GeneCards inferred via (show sections)
248	MIRLET7B	MicroRNA Let-7b	RNA Gene	75.71	Unspecified 46	16609010
					DISEASES inferred 15 15 15 15 15
249	MIR15B	MicroRNA 15b	RNA Gene	75.38	Unspecified 46	16609010
					DISEASES inferred 15 15 15 15 15
250	MIR183	MicroRNA 183	RNA Gene	75.35	Unspecified 46	19287964
					DISEASES inferred 15 15 15 15 15
251	MIR339	MicroRNA 339	RNA Gene	74.86	Unspecified 46	16609010
					DISEASES inferred 15 15 15 15 15 15
252	CASP3	Caspase 3	Protein Coding	74.67	DISEASES inferred 15 15 15 15	19598027 11351040 15498930 (more)
					Novoseek inferred 54
					GeneCards inferred via (show sections)
253	CDKN1A	Cyclin Dependent Kinase Inhibitor 1A	Protein Coding	74.64	DISEASES inferred 15 15 15 15	16200730 10628797 15354735 (more)
					Novoseek inferred 54
					GeneCards inferred via (show sections)
254	TYMS	Thymidylate Synthetase	Protein Coding	73.86	DISEASES inferred 15 15 15 15	11832164 15500737 11131679 (more)
					Novoseek inferred 54
					GeneCards inferred via (show sections)
255	MMP7	Matrix Metallopeptidase 7	Protein Coding	73.52	DISEASES inferred 15 15 15 15	16474169 17649785 7889484 (more)
					Novoseek inferred 54
					GeneCards inferred via (show sections)
256	MIR130B	MicroRNA 130b	RNA Gene	73.39	Unspecified 46	19843336
					DISEASES inferred 15 15 15 15 15
257	MIR19A	MicroRNA 19a	RNA Gene	72.88	Unspecified 46	19843336
					DISEASES inferred 15 15 15 15
258	MIRLET7F1	MicroRNA Let-7f-1	RNA Gene	72.54	Unspecified 46	16192569
					DISEASES inferred 15 15 15 15 15
259	MIR132	MicroRNA 132	RNA Gene	72.51	Unspecified 46	16609010
					DISEASES inferred 15 15 15 15 15
260	MIR137	MicroRNA 137	RNA Gene	71.8	Unspecified 46	19521961
					DISEASES inferred 15 15 15 15
261	MIR96	MicroRNA 96	RNA Gene	71.78	Unspecified 46	19843336
					DISEASES inferred 15 15 15 15
262	MIR296	MicroRNA 296	RNA Gene	71.21	Unspecified 46	16609010
					DISEASES inferred 15 15 15 15 15
263	MIRLET7G	MicroRNA Let-7g	RNA Gene	70.97	Unspecified 46	16609010
					DISEASES inferred 15 15 15 15
264	MIR191	MicroRNA 191	RNA Gene	70.89	Unspecified 46	16461460
					DISEASES inferred 15 15 15 15
265	MIR372	MicroRNA 372	RNA Gene	70.47	Unspecified 46	16609010
					DISEASES inferred 15 15 15 15
266	MIR107	MicroRNA 107	RNA Gene	70.44	Unspecified 46	16461460
					DISEASES inferred 15 15 15 15
267	MGMT	O-6-Methylguanine-DNA Methyltransferase	Protein Coding	70.34	DISEASES inferred 15 15 15 15	12720298 8364924 15476557 (more)
					Novoseek inferred 54
					GeneCards inferred via (show sections)
268	CD44	CD44 Molecule (Indian Blood Group)	Protein Coding	70.33	DISEASES inferred 15 15 15 15	8863664 15215046 17599831 (more)
					Novoseek inferred 54
					GeneCards inferred via (show sections)
269	MIR497	MicroRNA 497	RNA Gene	70.15	Unspecified 46	19843336
					DISEASES inferred 15 15 15 15
270	MIR328	MicroRNA 328	RNA Gene	69.89	Unspecified 46	16854228
					DISEASES inferred 15 15 15 15
271	EGF	Epidermal Growth Factor	Protein Coding	69.44	DISEASES inferred 15 15 15 15	8321742 7611788 8669884 (more)
					Novoseek inferred 54
					GeneCards inferred via (show sections)
272	MIR320A	MicroRNA 320a	RNA Gene	68.94	Unspecified 46	16609010
					DISEASES inferred 15 15 15 15
273	MIR95	MicroRNA 95	RNA Gene	68.36	Unspecified 46	19843336
					DISEASES inferred 15 15 15 15
274	BIRC5	Baculoviral IAP Repeat Containing 5	Protein Coding	67.98	DISEASES inferred 15 15 15 15	19621386 16224667 18618519 (more)
					Novoseek inferred 54
					GeneCards inferred via (show sections)
275	MMP9	Matrix Metallopeptidase 9	Protein Coding	67.34	DISEASES inferred 15 15 15 15	11745204 11691582 12173379 (more)
					Novoseek inferred 54
					GeneCards inferred via (show sections)
276	CDX2	Caudal Type Homeobox 2	Protein Coding	67.31	DISEASES inferred 15 15 15 15	12970742 12947088 16027724 (more)
					Novoseek inferred 54
					GeneCards inferred via (show sections)
277	POLE	DNA Polymerase Epsilon, Catalytic Subunit	Protein Coding	67.27	DISEASES inferred 15 15 15 15
					GeneCards inferred via (show sections)
278	PMS1	PMS1 Homolog 1, Mismatch Repair System Component	Protein Coding	66.47	DISEASES inferred 15 15 15 15	7812952 9855004 7585634 (more)
					Novoseek inferred 54
					GeneCards inferred via (show sections)
279	BCL2L1	BCL2 Like 1	Protein Coding	66.16	DISEASES inferred 15 15 15 15	10193519 18494061 16679352 (more)
					Novoseek inferred 54
					GeneCards inferred via (show sections)
280	CRCS2	Colorectal Cancer, Susceptibility To, 2	Genetic Locus	65.67	MalaCards inferred 40
					GeneCards inferred via (show sections)
281	SMAD3	SMAD Family Member 3	Protein Coding	65.67	DISEASES inferred 15 15 15 15	16632996 17471513 16828225 (more)
					Novoseek inferred 54
					GeneCards inferred via (show sections)
	SMAD3::MIR143 46	MIR143 Macro RNA (hsa-miR-143) targets SMAD3
282	CRCS11	Colorectal Cancer, Susceptibility To, 11	Genetic Locus	65.62	MalaCards inferred 40
					GeneCards inferred via (show sections)
283	CRCS5	Colorectal Cancer, Susceptibility To, 5	Genetic Locus	65.62	MalaCards inferred 40
					GeneCards inferred via (show sections)
284	CRCS6	Colorectal Cancer, Susceptibility To, 6	Genetic Locus	65.62	MalaCards inferred 40
					GeneCards inferred via (show sections)
285	CRCS9	Colorectal Cancer, Susceptibility To, 9	Genetic Locus	65.62	MalaCards inferred 40
					GeneCards inferred via (show sections)
286	CEACAM7	CEA Cell Adhesion Molecule 7	Protein Coding	65.4	DISEASES inferred 15 15 15 15	15543380 16804977 10472328 (more)
					Novoseek inferred 54
					GeneCards inferred via (show sections)
287	GALNT12	Polypeptide N-Acetylgalactosaminyltransferase 12	Protein Coding	65.1	DISEASES inferred 15 15 15 15
					GeneCards inferred via (show sections)
288	MIR422A	MicroRNA 422a	RNA Gene	64.82	Unspecified 46	19843336
					DISEASES inferred 15 15 15
289	MIR345	MicroRNA 345	RNA Gene	64.52	Unspecified 46	20429937
					DISEASES inferred 15 15 15
290	LEF1	Lymphoid Enhancer Binding Factor 1	Protein Coding	64.2	DISEASES inferred 15 15 15 15	10318916 15557752 12582159 (more)
					Novoseek inferred 54
					GeneCards inferred via (show sections)
291	TOP1	DNA Topoisomerase I	Protein Coding	64.08	DISEASES inferred 15 15 15 15	11042563 9515577 12006511 (more)
					Novoseek inferred 54
					GeneCards inferred via (show sections)
292	SMAD2	SMAD Family Member 2	Protein Coding	64.01	DISEASES inferred 15 15 15 15	9665198 10068469 9635866 (more)
					Novoseek inferred 54
					GeneCards inferred via (show sections)
293	CDX1	Caudal Type Homeobox 1	Protein Coding	63.69	DISEASES inferred 15 15 15 15	9593754 12970739 15378566 (more)
					Novoseek inferred 54
					GeneCards inferred via (show sections)
294	MIR454	MicroRNA 454	RNA Gene	63.54	Unspecified 46	20429937
					DISEASES inferred 15 15 15
295	MSH3	MutS Homolog 3	Protein Coding	62.76	DISEASES inferred 15 15 15 15	14871813 9740671 10545954
					Novoseek inferred 54
					GeneCards inferred via (show sections)
296	KDR	Kinase Insert Domain Receptor	Protein Coding	62.71	DISEASES inferred 15 15 15 15	17703341 18619649 10763960 (more)
					Novoseek inferred 54
					GeneCards inferred via (show sections)
297	JUN	Jun Proto-Oncogene, AP-1 Transcription Factor Subunit	Protein Coding	61.9	DISEASES inferred 15 15 15 15	16449643 10744679 15289320 (more)
					Novoseek inferred 54
					GeneCards inferred via (show sections)
	JUN::GH01J058779	TSS distance: +0.9kb			Curated enhancer-disease association 23 14	25910213
		Elite enhancer
		with elite association with JUN
298	DNMT1	DNA Methyltransferase 1	Protein Coding	61.7	DISEASES inferred 15 15 15 15	14583449 10463569 20354000 (more)
					Novoseek inferred 54
					GeneCards inferred via (show sections)
299	MUC12	Mucin 12, Cell Surface Associated	Protein Coding	61.56	DISEASES inferred 15 15 15 15
					GeneCards inferred via (show sections)
300	SMAD7	SMAD Family Member 7	Protein Coding	61.51	DISEASES inferred 15 15 15 15	20165854 12866583 12584741 (more)
					Novoseek inferred 54
					GeneCards inferred via (show sections)
	SMAD7::GH18J048921	TSS distance: +12.1kb			Curated enhancer-disease association 23 14	25375357
		Elite enhancer
		with elite association with SMAD7
301	BCL2	BCL2 Apoptosis Regulator	Protein Coding	61.32	DISEASES inferred 15 15 15 15	16610049 11041112 12533967 (more)
					Novoseek inferred 54
					GeneCards inferred via (show sections)
302	TYMP	Thymidine Phosphorylase	Protein Coding	61.21	DISEASES inferred 15 15 15 15	7642571 7627962 8137250 (more)
					Novoseek inferred 54
					GeneCards inferred via (show sections)
303	GUCY2C	Guanylate Cyclase 2C	Protein Coding	61.15	DISEASES inferred 15 15 15 15	19800103 15754294 18615494 (more)
					Novoseek inferred 54
					GeneCards inferred via (show sections)
304	CASP9	Caspase 9	Protein Coding	60.76	DISEASES inferred 15 15 15 15	11912124 15844657 12407450 (more)
					Novoseek inferred 54
					GeneCards inferred via (show sections)
305	DPYD	Dihydropyrimidine Dehydrogenase	Protein Coding	60.64	DISEASES inferred 15 15 15 15	17848752 17699798 10811492 (more)
					Novoseek inferred 54
					GeneCards inferred via (show sections)
306	ABCB1	ATP Binding Cassette Subfamily B Member 1	Protein Coding	60.64	DISEASES inferred 15 15 15 15	1977924 9337699 12894567 (more)
					Novoseek inferred 54
					GeneCards inferred via (show sections)
307	AREG	Amphiregulin	Protein Coding	60.38	DISEASES inferred 15 15 15 15	8523820 10024674 1715580 (more)
					Novoseek inferred 54
					GeneCards inferred via (show sections)
308	MUC5AC	Mucin 5AC, Oligomeric Mucus/Gel-Forming	Protein Coding	59.91	DISEASES inferred 15 15 15 15	10815915 11425189 16409634 (more)
					Novoseek inferred 54
					GeneCards inferred via (show sections)
309	HNF4A	Hepatocyte Nuclear Factor 4 Alpha	Protein Coding	58.74	DISEASES inferred 15 15 15 15	16400631 11839557 12885482 (more)
					Novoseek inferred 54
					GeneCards inferred via (show sections)
310	MAPK1	Mitogen-Activated Protein Kinase 1	Protein Coding	58.55	DISEASES inferred 15 15 15 15	15713896 9690379 11992399 (more)
					Novoseek inferred 54
					GeneCards inferred via (show sections)
311	MIR129-2	MicroRNA 129-2	RNA Gene	58.48	Unspecified 46	19521961
					DISEASES inferred 15 15
312	CDKN2A	Cyclin Dependent Kinase Inhibitor 2A	Protein Coding	58.47	DISEASES inferred 15 15 15 15	11677769 11866898 14562378 (more)
					Novoseek inferred 54
					GeneCards inferred via (show sections)
313	CYCS	Cytochrome C, Somatic	Protein Coding	57.91	DISEASES inferred 15 15 15 15	12822933 15453709 17143800 (more)
					Novoseek inferred 54
					GeneCards inferred via (show sections)
314	HIF1A	Hypoxia Inducible Factor 1 Subunit Alpha	Protein Coding	57.88	DISEASES inferred 15 15 15 15	12149254 16103077 12016145 (more)
					Novoseek inferred 54
					GeneCards inferred via (show sections)
315	MIR29B2	MicroRNA 29b-2	RNA Gene	57.77	Unspecified 46	16461460
					DISEASES inferred 15 15
316	CRCS7	Colorectal Cancer, Susceptibility To, 7	Genetic Locus	57.74	MalaCards inferred 40
					GeneCards inferred via (show sections)
317	CRCS8	Colorectal Cancer, Susceptibility To, 8	Genetic Locus	57.74	MalaCards inferred 40
					GeneCards inferred via (show sections)
318	CCKBR	Cholecystokinin B Receptor	Protein Coding	57.59	DISEASES inferred 15 15 15 15	7557120 1997467 9616325 (more)
					Novoseek inferred 54
					GeneCards inferred via (show sections)
319	CASP8	Caspase 8	Protein Coding	57.36	DISEASES inferred 15 15 15 15	14688335 17726263 12949717 (more)
					Novoseek inferred 54
					GeneCards inferred via (show sections)
320	IGF2	Insulin Like Growth Factor 2	Protein Coding	57.31	DISEASES inferred 15 15 15 15	16525660 9921969 12412161 (more)
					Novoseek inferred 54
					GeneCards inferred via (show sections)
321	CEACAM3	CEA Cell Adhesion Molecule 3	Protein Coding	57.24	DISEASES inferred 15 15 15 15	15967383 12013504 15893415 (more)
					Novoseek inferred 54
					GeneCards inferred via (show sections)
322	GAST	Gastrin	Protein Coding	56.88	DISEASES inferred 15 15 15 15	8166452 1997467 2202281 (more)
					Novoseek inferred 54
					GeneCards inferred via (show sections)
323	ERBB2	Erb-B2 Receptor Tyrosine Kinase 2	Protein Coding	56.19	DISEASES inferred 15 15 15 15	15757908 12767065 14750183 (more)
					Novoseek inferred 54
					GeneCards inferred via (show sections)
	ERBB2::MIR125A 46	MIR125A Macro RNA (hsa-miR-125a) targets ERBB2
324	NF1	Neurofibromin 1	Protein Coding	56.02	DISEASES inferred 15 15 15 15	10572231 18592002 7947085 (more)
					Novoseek inferred 54
					GeneCards inferred via (show sections)
325	NME1	NME/NM23 Nucleoside Diphosphate Kinase 1	Protein Coding	55.92	DISEASES inferred 15 15 15 15	8418304 7554087 8702236 (more)
					Novoseek inferred 54
					GeneCards inferred via (show sections)
326	CTSB	Cathepsin B	Protein Coding	55.74	DISEASES inferred 15 15 15 15	2232301 9699522 15769846 (more)
					Novoseek inferred 54
					GeneCards inferred via (show sections)
327	PTEN	Phosphatase And Tensin Homolog	Protein Coding	55.67	DISEASES inferred 15 15 15 15	19724853 18781614 15025964 (more)
					Novoseek inferred 54
					GeneCards inferred via (show sections)
	PTEN::MIR19A 46	MIR19A Macro RNA (hsa-miR-19a) targets PTEN
	PTEN::MIR21 46	MIR21 Macro RNA (hsa-miR-21) targets PTEN
328	TGFA	Transforming Growth Factor Alpha	Protein Coding	55.38	DISEASES inferred 15 15 15 15	1980764 17562274 17265080 (more)
					Novoseek inferred 54
					GeneCards inferred via (show sections)
329	MET	MET Proto-Oncogene, Receptor Tyrosine Kinase	Protein Coding	55.37	DISEASES inferred 15 15 15 15	15849510 8380734 11073815 (more)
					Novoseek inferred 54
					GeneCards inferred via (show sections)
330	AXIN1	Axin 1	Protein Coding	55.35	DISEASES inferred 15 15 15 15	14566817 17534895 10700176 (more)
					Novoseek inferred 54
					GeneCards inferred via (show sections)
331	PLAUR	Plasminogen Activator, Urokinase Receptor	Protein Coding	55.01	DISEASES inferred 15 15 15 15	10594855 15849510 11839557 (more)
					Novoseek inferred 54
					GeneCards inferred via (show sections)
332	IGF1R	Insulin Like Growth Factor 1 Receptor	Protein Coding	54.44	DISEASES inferred 15 15 15 15	12820418 9921969 7848910 (more)
					Novoseek inferred 54
					GeneCards inferred via (show sections)
	IGF1R::MIR100 46	MIR100 Macro RNA (hsa-miR-100) targets IGF1R
333	GNAS	GNAS Complex Locus	Protein Coding	54.27	DISEASES inferred 15 15 15 15
					GeneCards inferred via (show sections)
334	STAT3	Signal Transducer And Activator Of Transcription 3	Protein Coding	53.94	DISEASES inferred 15 15 15 15	15467762 12920809 18200666 (more)
					Novoseek inferred 54
					GeneCards inferred via (show sections)
335	POLD1	DNA Polymerase Delta 1, Catalytic Subunit	Protein Coding	53.83	DISEASES inferred 15 15 15 15
					GeneCards inferred via (show sections)
336	STK11	Serine/Threonine Kinase 11	Protein Coding	53.7	DISEASES inferred 15 15 15 15	11064676 9708796 10676634 (more)
					Novoseek inferred 54
					GeneCards inferred via (show sections)
337	MMP11	Matrix Metallopeptidase 11	Protein Coding	53.7	DISEASES inferred 15 15 15 15	7665251 15459498 8955621 (more)
					Novoseek inferred 54
					GeneCards inferred via (show sections)
338	MIR181A2	MicroRNA 181a-2	RNA Gene	53.53	Unspecified 46	16609010
					DISEASES inferred 15
339	MIR24-2	MicroRNA 24-2	RNA Gene	53.51	Unspecified 46	16461460
					DISEASES inferred 15
340	PARP1	Poly(ADP-Ribose) Polymerase 1	Protein Coding	53.31	DISEASES inferred 15 15 15 15	19331692 18006925 15940627 (more)
					Novoseek inferred 54
					GeneCards inferred via (show sections)
341	MAPK8	Mitogen-Activated Protein Kinase 8	Protein Coding	53.22	DISEASES inferred 15 15 15 15	17085668 16449643 12383707 (more)
					Novoseek inferred 54
					GeneCards inferred via (show sections)
342	PTGS1	Prostaglandin-Endoperoxide Synthase 1	Protein Coding	53.12	DISEASES inferred 15 15 15 15	14633654 12664617 10216286 (more)
					Novoseek inferred 54
					GeneCards inferred via (show sections)
343	PLAU	Plasminogen Activator, Urokinase	Protein Coding	52.77	DISEASES inferred 15 15 15 15	10521987 10594855 15849510 (more)
					Novoseek inferred 54
					GeneCards inferred via (show sections)
344	COLCA1	Colorectal Cancer Associated 1	RNA Gene	52.54	DISEASES inferred 15 15 15 15
					GeneCards inferred via (show sections)
345	MAPK3	Mitogen-Activated Protein Kinase 3	Protein Coding	52.12	DISEASES inferred 15 15 15 15	12174901 15358633 9191056 (more)
					Novoseek inferred 54
					GeneCards inferred via (show sections)
346	TNFRSF10B	TNF Receptor Superfamily Member 10b	Protein Coding	51.59	DISEASES inferred 15 15 15 15	17510406 17785559 15911244 (more)
					Novoseek inferred 54
					GeneCards inferred via (show sections)
347	RAF1	Raf-1 Proto-Oncogene, Serine/Threonine Kinase	Protein Coding	51.46	DISEASES inferred 15 15 15 15	17179102 12359742 17699719 (more)
					Novoseek inferred 54
					GeneCards inferred via (show sections)
348	PPARD	Peroxisome Proliferator Activated Receptor Delta	Protein Coding	51.41	DISEASES inferred 15 15 15 15	11087869 17637826 17148604 (more)
					Novoseek inferred 54
					GeneCards inferred via (show sections)
349	PTK2	Protein Tyrosine Kinase 2	Protein Coding	51.4	DISEASES inferred 15 15 15 15	18556171 12538472 19956390 (more)
					Novoseek inferred 54
					GeneCards inferred via (show sections)
350	TLR9	Toll Like Receptor 9	Protein Coding	51.27	DISEASES inferred 15 15 15 15	17487373 17636117 16428503
					Novoseek inferred 54
					GeneCards inferred via (show sections)
351	BRCA1	BRCA1 DNA Repair Associated	Protein Coding	51.27	DISEASES inferred 15 15 15 15	9666805 16256400 9145676 (more)
					Novoseek inferred 54
					GeneCards inferred via (show sections)
352	IGFBP3	Insulin Like Growth Factor Binding Protein 3	Protein Coding	51.24	DISEASES inferred 15 15 15 15	11920634 19482725 10897042 (more)
					Novoseek inferred 54
					GeneCards inferred via (show sections)
353	CDKN1B	Cyclin Dependent Kinase Inhibitor 1B	Protein Coding	51.2	DISEASES inferred 15 15 15 15	19082479 15722793 10353738 (more)
					Novoseek inferred 54
					GeneCards inferred via (show sections)
354	TMEFF2	Transmembrane Protein With EGF Like And Two Follistatin Like Domains 2	Protein Coding	50.94	DISEASES inferred 15 15 15 15	12460892 16207479 16152625 (more)
					Novoseek inferred 54
					GeneCards inferred via (show sections)
355	RHOA	Ras Homolog Family Member A	Protein Coding	50.52	DISEASES inferred 15 15 15 15	17597401 19374769 11844789 (more)
					Novoseek inferred 54
					GeneCards inferred via (show sections)
356	LGALS3	Galectin 3	Protein Coding	50.19	DISEASES inferred 15 15 15 15	2013422 17259097 17695516 (more)
					Novoseek inferred 54
					GeneCards inferred via (show sections)
357	TCF4	Transcription Factor 4	Protein Coding	50.08	DISEASES inferred 15 15 15 15	18439914 19376641 15667799 (more)
					Novoseek inferred 54
					GeneCards inferred via (show sections)
358	MAP2K1	Mitogen-Activated Protein Kinase Kinase 1	Protein Coding	50.02	DISEASES inferred 15 15 15 15	19014680 19462441 17631144 (more)
					Novoseek inferred 54
					GeneCards inferred via (show sections)
359	MIR128-2	MicroRNA 128-2	RNA Gene	50	Unspecified 46	16461460
360	MIR7-3	MicroRNA 7-3	RNA Gene	50	Unspecified 46	16192569
361	CEACAM6	CEA Cell Adhesion Molecule 6	Protein Coding	49.76	DISEASES inferred 15 15 15 15	8318403 9085168 14512395 (more)
					Novoseek inferred 54
362	GDF15	Growth Differentiation Factor 15	Protein Coding	49.62	DISEASES inferred 15 15 15 15	17191121 15677629 12855642 (more)
					Novoseek inferred 54
					GeneCards inferred via (show sections)
363	FLT1	Fms Related Receptor Tyrosine Kinase 1	Protein Coding	49.52	DISEASES inferred 15 15 15 15	7664263 14521839 17409437 (more)
					Novoseek inferred 54
					GeneCards inferred via (show sections)
364	CTNNA1	Catenin Alpha 1	Protein Coding	49.36	DISEASES inferred 15 15 15 15	9624037 10343606 9894451 (more)
					Novoseek inferred 54
					GeneCards inferred via (show sections)
365	MUC2	Mucin 2, Oligomeric Mucus/Gel-Forming	Protein Coding	49.27	Novoseek inferred 54	15901128 16609910 10757125 (more)
					GeneCards inferred via (show sections)
366	TNFSF10	TNF Superfamily Member 10	Protein Coding	49.2	DISEASES inferred 15 15 15 15	11313891 17212362 18247342 (more)
					Novoseek inferred 54
367	TERT	Telomerase Reverse Transcriptase	Protein Coding	49.14	DISEASES inferred 15 15 15 15	16444744 14573759 11243466 (more)
					Novoseek inferred 54
					GeneCards inferred via (show sections)
368	CDK2	Cyclin Dependent Kinase 2	Protein Coding	49.13	DISEASES inferred 15 15 15 15	11680595 7779716 11562278 (more)
					Novoseek inferred 54
369	GSTP1	Glutathione S-Transferase Pi 1	Protein Coding	49.12	DISEASES inferred 15 15 15 15	1672623 18093316 11606500 (more)
					Novoseek inferred 54
					GeneCards inferred via (show sections)
370	STAT1	Signal Transducer And Activator Of Transcription 1	Protein Coding	48.92	DISEASES inferred 15 15 15 15	16204068 10744706 19046253 (more)
					Novoseek inferred 54
					GeneCards inferred via (show sections)
371	FAS	Fas Cell Surface Death Receptor	Protein Coding	48.75	DISEASES inferred 15 15 15 15	11832097 16078572 15274324 (more)
					Novoseek inferred 54
					GeneCards inferred via (show sections)
372	PTGER4	Prostaglandin E Receptor 4	Protein Coding	48.63	DISEASES inferred 15 15 15 15	16540660 17130837 15247185
					Novoseek inferred 54
					GeneCards inferred via (show sections)
373	HDAC1	Histone Deacetylase 1	Protein Coding	48.3	DISEASES inferred 15 15 15 15	17720775 18347167 16510874 (more)
					Novoseek inferred 54
					GeneCards inferred via (show sections)
374	MUC6	Mucin 6, Oligomeric Mucus/Gel-Forming	Protein Coding	48.27	DISEASES inferred 15 15 15 15	19855374 15901128 16609910
					Novoseek inferred 54
					GeneCards inferred via (show sections)
375	RET	Ret Proto-Oncogene	Protein Coding	48.25	DISEASES inferred 15 15 15 15
					GeneCards inferred via (show sections)
376	MIR199A1	MicroRNA 199a-1	RNA Gene	48.24	DISEASES inferred 15 15 15 15 15 15 15 15 15 15
377	VDR	Vitamin D Receptor	Protein Coding	48.16	DISEASES inferred 15 15 15 15	12027461 8694565 11050081 (more)
					Novoseek inferred 54
					GeneCards inferred via (show sections)
378	FASLG	Fas Ligand	Protein Coding	48.1	DISEASES inferred 15 15 15 15	16194308 15138115 14680559 (more)
					Novoseek inferred 54
379	TGFBR1	Transforming Growth Factor Beta Receptor 1	Protein Coding	48.01	DISEASES inferred 15 15 15 15	19509225 11746979 8663343 (more)
					Novoseek inferred 54
					GeneCards inferred via (show sections)
380	RNF43	Ring Finger Protein 43	Protein Coding	48	DISEASES inferred 15 15 15 15
					GeneCards inferred via (show sections)
381	RPS6KB1	Ribosomal Protein S6 Kinase B1	Protein Coding	47.96	DISEASES inferred 15 15 15 15
					GeneCards inferred via (show sections)
382	RUNX3	RUNX Family Transcription Factor 3	Protein Coding	47.94	DISEASES inferred 15 15 15 15	15386381 18949360 18772112 (more)
					Novoseek inferred 54
					GeneCards inferred via (show sections)
383	FOS	Fos Proto-Oncogene, AP-1 Transcription Factor Subunit	Protein Coding	47.77	DISEASES inferred 15 15 15 15	8264230 12971413 7654441 (more)
					Novoseek inferred 54
					GeneCards inferred via (show sections)
384	FN1	Fibronectin 1	Protein Coding	47.74	DISEASES inferred 15 15 15 15	16148991 8579120 17827739 (more)
					Novoseek inferred 54
					GeneCards inferred via (show sections)
385	TIAM1	TIAM Rac1 Associated GEF 1	Protein Coding	47.64	DISEASES inferred 15 15 15 15	17132223 17376711 17822624 (more)
					Novoseek inferred 54
					GeneCards inferred via (show sections)
386	BAK1	BCL2 Antagonist/Killer 1	Protein Coding	47.54	DISEASES inferred 15 15 15 15	10023006 10969770 15659820 (more)
					Novoseek inferred 54
					GeneCards inferred via (show sections)
387	MMP1	Matrix Metallopeptidase 1	Protein Coding	47.41	DISEASES inferred 15 15 15 15	11007031 14707454 12949792 (more)
					Novoseek inferred 54
					GeneCards inferred via (show sections)
388	NQO1	NAD(P)H Quinone Dehydrogenase 1	Protein Coding	47.4	DISEASES inferred 15 15 15 15	12529991 18444152 15352038 (more)
					Novoseek inferred 54
					GeneCards inferred via (show sections)
389	MMP14	Matrix Metallopeptidase 14	Protein Coding	47.28	DISEASES inferred 15 15 15 15	12006939 19020773 10901373 (more)
					Novoseek inferred 54
					GeneCards inferred via (show sections)
390	WRN	WRN RecQ Like Helicase	Protein Coding	47.26	DISEASES inferred 15 15 15 15	18084250 19002263 19945966
					Novoseek inferred 54
					GeneCards inferred via (show sections)
391	IFNG	Interferon Gamma	Protein Coding	47.23	DISEASES inferred 15 15 15 15	11179490 11911240 1697502 (more)
					Novoseek inferred 54
					GeneCards inferred via (show sections)
392	CCNB1	Cyclin B1	Protein Coding	47.1	DISEASES inferred 15 15 15 15	15487447 12009577 11821797 (more)
					Novoseek inferred 54
					GeneCards inferred via (show sections)
393	BMP6	Bone Morphogenetic Protein 6	Protein Coding	47	DISEASES inferred 15 15 15 15	15754403 9166228 14720321 (more)
					Novoseek inferred 54
					GeneCards inferred via (show sections)
394	SOCS1	Suppressor Of Cytokine Signaling 1	Protein Coding	46.84	DISEASES inferred 15 15 15 15	17372756 16717119 17898258 (more)
					Novoseek inferred 54
					GeneCards inferred via (show sections)
395	SYNE1	Spectrin Repeat Containing Nuclear Envelope Protein 1	Protein Coding	46.68	DISEASES inferred 15 15 15 15	10741695 17510425 12699387 (more)
					Novoseek inferred 54
					GeneCards inferred via (show sections)
396	MDM2	MDM2 Proto-Oncogene	Protein Coding	46.57	DISEASES inferred 15 15 15 15	18607552 9252682 11037343 (more)
					Novoseek inferred 54
					GeneCards inferred via (show sections)
397	GSK3B	Glycogen Synthase Kinase 3 Beta	Protein Coding	46.56	DISEASES inferred 15 15 15 15	10549354 17640304
					Novoseek inferred 54
					GeneCards inferred via (show sections)
398	RB1	RB Transcriptional Corepressor 1	Protein Coding	46.42	DISEASES inferred 15 15 15 15	8344490 16426443 16042572 (more)
					Novoseek inferred 54
					GeneCards inferred via (show sections)
	RB1::MIR106A 46	MIR106A Macro RNA (hsa-miR-106a) targets RB1
	RB1::MIR675 46	MIR675 Macro RNA (hsa-miR-675) targets RB1
399	GPX2	Glutathione Peroxidase 2	Protein Coding	46.33	DISEASES inferred 15 15 15 15	15203372 19047153 18479189 (more)
					Novoseek inferred 54
					GeneCards inferred via (show sections)
400	TGFB2	Transforming Growth Factor Beta 2	Protein Coding	46.22	DISEASES inferred 15 15 15 15	16886611 15057430 18084956 (more)
					Novoseek inferred 54
					GeneCards inferred via (show sections)
401	GADD45A	Growth Arrest And DNA Damage Inducible Alpha	Protein Coding	46.11	DISEASES inferred 15 15 15 15	8938795 15961301 15772983 (more)
					Novoseek inferred 54
					GeneCards inferred via (show sections)
402	WNT1	Wnt Family Member 1	Protein Coding	46	DISEASES inferred 15 15 15 15	11358845 15735684 9843955
					Novoseek inferred 54
					GeneCards inferred via (show sections)
403	IL6	Interleukin 6	Protein Coding	45.96	DISEASES inferred 15 15 15 15
					GeneCards inferred via (show sections)
404	PPP2R1B	Protein Phosphatase 2 Scaffold Subunit Abeta	Protein Coding	45.79	DISEASES inferred 15 15 15 15	14767517 10896920 10597236 (more)
					Novoseek inferred 54
					GeneCards inferred via (show sections)
405	TNF	Tumor Necrosis Factor	Protein Coding	45.74	DISEASES inferred 15 15 15 15
					GeneCards inferred via (show sections)
406	CCR6	C-C Motif Chemokine Receptor 6	Protein Coding	45.72	DISEASES inferred 15 15 15 15 15 15 15 15	16215992
					Novoseek inferred 54
407	LGALS4	Galectin 4	Protein Coding	45.65	DISEASES inferred 15 15 15 15	11414198 9310382 12673710
					Novoseek inferred 54
					GeneCards inferred via (show sections)
408	EPHA3	EPH Receptor A3	Protein Coding	45.64	DISEASES inferred 15 15 15 15	19620048
					Novoseek inferred 54
					GeneCards inferred via (show sections)
409	XRCC1	X-Ray Repair Cross Complementing 1	Protein Coding	45.62	DISEASES inferred 15 15 15 15	19959686 18806752 15800946 (more)
					Novoseek inferred 54
					GeneCards inferred via (show sections)
410	VEGFC	Vascular Endothelial Growth Factor C	Protein Coding	45.49	DISEASES inferred 15 15 15 15	17143789 16961284 14720324 (more)
					Novoseek inferred 54
					GeneCards inferred via (show sections)
411	ERBB3	Erb-B2 Receptor Tyrosine Kinase 3	Protein Coding	45.46	DISEASES inferred 15 15 15 15	16507107 1715580 9712416 (more)
					Novoseek inferred 54
					GeneCards inferred via (show sections)
	ERBB3::MIR125A 46	MIR125A Macro RNA (hsa-miR-125a) targets ERBB3
	ERBB3::MIR143 46	MIR143 Macro RNA (hsa-miR-143) targets ERBB3
412	WNT6	Wnt Family Member 6	Protein Coding	45.36	DISEASES inferred 15 15 15 15
					GeneCards inferred via (show sections)
413	KLF4	Kruppel Like Factor 4	Protein Coding	45.27	DISEASES inferred 15 15 15 15	18264726 16814484 20385121 (more)
					Novoseek inferred 54
					GeneCards inferred via (show sections)
414	ANXA5	Annexin A5	Protein Coding	45.13	DISEASES inferred 15 15 15 15	15940614 15498930 19088028 (more)
					Novoseek inferred 54
415	TGFB1	Transforming Growth Factor Beta 1	Protein Coding	45.08	DISEASES inferred 15 15 15 15	8018559 2295065 8398905 (more)
					Novoseek inferred 54
					GeneCards inferred via (show sections)
416	S100A4	S100 Calcium Binding Protein A4	Protein Coding	44.98	DISEASES inferred 15 15 15 15	12404222 16097057 19513503 (more)
					Novoseek inferred 54
					GeneCards inferred via (show sections)
417	SFRP2	Secreted Frizzled Related Protein 2	Protein Coding	44.84	DISEASES inferred 15 15 15 15	16077992 18203283 17410438
					Novoseek inferred 54
					GeneCards inferred via (show sections)
418	VEGFD	Vascular Endothelial Growth Factor D	Protein Coding	44.81	DISEASES inferred 15 15 15 15	15196547 14720324 17419234 (more)
					Novoseek inferred 54
					GeneCards inferred via (show sections)
419	NTN1	Netrin 1	Protein Coding	44.77	DISEASES inferred 15 15 15 15	17549567 20431009 16762451 (more)
					Novoseek inferred 54
					GeneCards inferred via (show sections)
420	CACNA1G	Calcium Voltage-Gated Channel Subunit Alpha1 G	Protein Coding	44.57	DISEASES inferred 15 15 15 15	16931963 17372756 17065427 (more)
					Novoseek inferred 54
					GeneCards inferred via (show sections)
421	FZD4	Frizzled Class Receptor 4	Protein Coding	44.52	DISEASES inferred 15 15 15 15	17386109 15749028
					Novoseek inferred 54
					GeneCards inferred via (show sections)
422	PIK3R1	Phosphoinositide-3-Kinase Regulatory Subunit 1	Protein Coding	44.52	DISEASES inferred 15 15 15 15	11042696 18245521 19962665 (more)
					Novoseek inferred 54
					GeneCards inferred via (show sections)
423	WNT2	Wnt Family Member 2	Protein Coding	44.49	DISEASES inferred 15 15 15 15	17386109 12147710 19239325 (more)
					Novoseek inferred 54
					GeneCards inferred via (show sections)
424	CDK1	Cyclin Dependent Kinase 1	Protein Coding	44.24	DISEASES inferred 15 15 15 15	7779716 10091728 19223178 (more)
					Novoseek inferred 54
425	ESR2	Estrogen Receptor 2	Protein Coding	44.23	DISEASES inferred 15 15 15 15	15141349 11567223 14716825 (more)
					Novoseek inferred 54
					GeneCards inferred via (show sections)
426	CTSD	Cathepsin D	Protein Coding	44.21	DISEASES inferred 15 15 15 15	8945619 7911458 9300184 (more)
					Novoseek inferred 54
					GeneCards inferred via (show sections)
427	CAV1	Caveolin 1	Protein Coding	44.21	DISEASES inferred 15 15 15 15	15769846 15274335 16202996 (more)
					Novoseek inferred 54
					GeneCards inferred via (show sections)
428	PHLPP1	PH Domain And Leucine Rich Repeat Protein Phosphatase 1	Protein Coding	44.15	DISEASES inferred 15 15 15 15
					GeneCards inferred via (show sections)
429	H2AC18	H2A Clustered Histone 18	Protein Coding	44.05	DISEASES inferred 15 15 15 15 15 15 15 15
430	TCF7	Transcription Factor 7	Protein Coding	43.88	DISEASES inferred 15 15 15 15	9259402 19749792 18983819 (more)
					Novoseek inferred 54
					GeneCards inferred via (show sections)
431	SELE	Selectin E	Protein Coding	43.86	DISEASES inferred 15 15 15 15	7545541 9645747 10741305 (more)
					Novoseek inferred 54
					GeneCards inferred via (show sections)
432	CEACAM1	CEA Cell Adhesion Molecule 1	Protein Coding	43.79	DISEASES inferred 15 15 15 15	10666389 14512395 9858884 (more)
					Novoseek inferred 54
433	PDCD4	Programmed Cell Death 4	Protein Coding	43.69	DISEASES inferred 15 15 15 15	17849461 17968323 19836969 (more)
					Novoseek inferred 54
					GeneCards inferred via (show sections)
	PDCD4::MIR21 46	MIR21 Macro RNA (hsa-miR-21) targets PDCD4
434	FHIT	Fragile Histidine Triad Diadenosine Triphosphatase	Protein Coding	43.57	DISEASES inferred 15 15 15 15	10912665 10646844 8598045 (more)
					Novoseek inferred 54
					GeneCards inferred via (show sections)
435	CCNA2	Cyclin A2	Protein Coding	43.42	DISEASES inferred 15 15 15 15	15149161 7601562 10371338 (more)
					Novoseek inferred 54
436	DDIT3	DNA Damage Inducible Transcript 3	Protein Coding	43.37	DISEASES inferred 15 15 15 15	20198347 18534616 15271854 (more)
					Novoseek inferred 54
					GeneCards inferred via (show sections)
437	UGT1A1	UDP Glucuronosyltransferase Family 1 Member A1	Protein Coding	43.36	DISEASES inferred 15 15 15 15	16551870 20096102 18675828 (more)
					Novoseek inferred 54
					GeneCards inferred via (show sections)
438	ABCG2	ATP Binding Cassette Subfamily G Member 2 (Junior Blood Group)	Protein Coding	43.35	DISEASES inferred 15 15 15 15	19956881 15027118 19728910 (more)
					Novoseek inferred 54
					GeneCards inferred via (show sections)
439	SP1	Sp1 Transcription Factor	Protein Coding	43.16	DISEASES inferred 15 15 15 15	18811981 15254745 19616522 (more)
					Novoseek inferred 54
					GeneCards inferred via (show sections)
440	DNMT3B	DNA Methyltransferase 3 Beta	Protein Coding	43.12	DISEASES inferred 15 15 15 15	19470733 16702365 18662374 (more)
					Novoseek inferred 54
					GeneCards inferred via (show sections)
441	ABCC1	ATP Binding Cassette Subfamily C Member 1	Protein Coding	43.05	DISEASES inferred 15 15 15 15	10535485 9010028 8603824 (more)
					Novoseek inferred 54
					GeneCards inferred via (show sections)
442	MTHFR	Methylenetetrahydrofolate Reductase	Protein Coding	43.03	DISEASES inferred 15 15 15 15	12496052 10385141 15161007 (more)
					Novoseek inferred 54
					GeneCards inferred via (show sections)
443	CDK4	Cyclin Dependent Kinase 4	Protein Coding	42.86	DISEASES inferred 15 15 15 15	14562378 10091728 17072968 (more)
					Novoseek inferred 54
444	E2F1	E2F Transcription Factor 1	Protein Coding	42.79	DISEASES inferred 15 15 15 15	10225440 10738178 14679120 (more)
					Novoseek inferred 54
					GeneCards inferred via (show sections)
	E2F1::MIR106A 46	MIR106A Macro RNA (hsa-miR-106a) targets E2F1
	E2F1::MIR17 46	MIR17 Macro RNA (hsa-miR-17-5p) targets E2F1
445	CCND2	Cyclin D2	Protein Coding	42.72	DISEASES inferred 15 15 15 15	19508551 8920673 16012517 (more)
					Novoseek inferred 54
					GeneCards inferred via (show sections)
	CCND2::MIR145 46	MIR145 Macro RNA (hsa-miR-145) targets CCND2
446	PHLPP2	PH Domain And Leucine Rich Repeat Protein Phosphatase 2	Protein Coding	42.61	DISEASES inferred 15 15 15 15
					GeneCards inferred via (show sections)
447	MUC1	Mucin 1, Cell Surface Associated	Protein Coding	42.61	DISEASES inferred 15 15 15 15
					GeneCards inferred via (show sections)
448	WNT5A	Wnt Family Member 5A	Protein Coding	42.55	DISEASES inferred 15 15 15 15	12147710 17463182 16230369
					Novoseek inferred 54
					GeneCards inferred via (show sections)
449	EXO1	Exonuclease 1	Protein Coding	42.5	DISEASES inferred 15 15 15 15	11375940 14756672 15550454 (more)
					Novoseek inferred 54
					GeneCards inferred via (show sections)
450	TLR4	Toll Like Receptor 4	Protein Coding	42.4	DISEASES inferred 15 15 15 15
					GeneCards inferred via (show sections)
451	TCF3	Transcription Factor 3	Protein Coding	42.35	DISEASES inferred 15 15 15 15
					GeneCards inferred via (show sections)
452	MUC4	Mucin 4, Cell Surface Associated	Protein Coding	42.29	DISEASES inferred 15 15 15 15	10815915 10463611 19127263 (more)
					Novoseek inferred 54
					GeneCards inferred via (show sections)
453	BCL2L11	BCL2 Like 11	Protein Coding	42.26	DISEASES inferred 15 15 15 15	19798104
					Novoseek inferred 54
					GeneCards inferred via (show sections)
454	CFLAR	CASP8 And FADD Like Apoptosis Regulator	Protein Coding	42.17	DISEASES inferred 15 15 15 15	17559541 17726263 16247474 (more)
					Novoseek inferred 54
455	MTOR	Mechanistic Target Of Rapamycin Kinase	Protein Coding	42.1	DISEASES inferred 15 15 15 15
					GeneCards inferred via (show sections)
456	JAK1	Janus Kinase 1	Protein Coding	42.09	DISEASES inferred 15 15 15 15	18320073 17016444 8530527
					Novoseek inferred 54
					GeneCards inferred via (show sections)
457	HSPA5	Heat Shock Protein Family A (Hsp70) Member 5	Protein Coding	42.05	DISEASES inferred 15 15 15 15	19521235 20198347 16595926 (more)
					Novoseek inferred 54
					GeneCards inferred via (show sections)
458	TIMP3	TIMP Metallopeptidase Inhibitor 3	Protein Coding	41.96	DISEASES inferred 15 15 15 15	9184186 16708352 17342361 (more)
					Novoseek inferred 54
					GeneCards inferred via (show sections)
459	EREG	Epiregulin	Protein Coding	41.95	DISEASES inferred 15 15 15 15	19738126 17664471
					Novoseek inferred 54
					GeneCards inferred via (show sections)
460	THBS1	Thrombospondin 1	Protein Coding	41.8	DISEASES inferred 15 15 15 15	12963968 10719053 9849855 (more)
					Novoseek inferred 54
					GeneCards inferred via (show sections)
461	CHEK1	Checkpoint Kinase 1	Protein Coding	41.79	DISEASES inferred 15 15 15 15	17408908 19570909 18679694 (more)
					Novoseek inferred 54
462	NOS2	Nitric Oxide Synthase 2	Protein Coding	41.7	DISEASES inferred 15 15 15 15	19925669 16216410 9443414 (more)
					Novoseek inferred 54
					GeneCards inferred via (show sections)
463	TLR5	Toll Like Receptor 5	Protein Coding	41.68	DISEASES inferred 15 15 15 15	18538140 12223342
					Novoseek inferred 54
					GeneCards inferred via (show sections)
464	TPX2	TPX2 Microtubule Nucleation Factor	Protein Coding	41.64	DISEASES inferred 15 15 15 15
					GeneCards inferred via (show sections)
465	FLT4	Fms Related Receptor Tyrosine Kinase 4	Protein Coding	41.62	DISEASES inferred 15 15 15 15	16299655 10738243 16219148 (more)
					Novoseek inferred 54
					GeneCards inferred via (show sections)
466	MUC3A	Mucin 3A, Cell Surface Associated	Protein Coding	41.55	DISEASES inferred 15 15 15 15	11425189 10405327 8813081 (more)
					Novoseek inferred 54
					GeneCards inferred via (show sections)
467	ITGB1	Integrin Subunit Beta 1	Protein Coding	41.46	DISEASES inferred 15 15 15 15	7538447 12886464 8314518 (more)
					Novoseek inferred 54
					GeneCards inferred via (show sections)
468	ERCC1	ERCC Excision Repair 1, Endonuclease Non-Catalytic Subunit	Protein Coding	41.45	DISEASES inferred 15 15 15 15	18497992 19581734 16224397 (more)
					Novoseek inferred 54
					GeneCards inferred via (show sections)
469	PIK3R2	Phosphoinositide-3-Kinase Regulatory Subunit 2	Protein Coding	41.37	DISEASES inferred 15 15 15 15	9822674 11042696
					Novoseek inferred 54
					GeneCards inferred via (show sections)
470	HMGB1	High Mobility Group Box 1	Protein Coding	41.24	DISEASES inferred 15 15 15 15	12640679 12579287 18324679 (more)
					Novoseek inferred 54
					GeneCards inferred via (show sections)
471	RASSF1	Ras Association Domain Family Member 1	Protein Coding	41.22	DISEASES inferred 15 15 15 15	11668500 17167178 18592002 (more)
					Novoseek inferred 54
					GeneCards inferred via (show sections)
472	HPGD	15-Hydroxyprostaglandin Dehydrogenase	Protein Coding	41.2	DISEASES inferred 15 15 15 15	16818638 19638428 19138942 (more)
					Novoseek inferred 54
					GeneCards inferred via (show sections)
473	MTA1	Metastasis Associated 1	Protein Coding	41.18	DISEASES inferred 15 15 15 15	19198625 12650603 9291440 (more)
					Novoseek inferred 54
					GeneCards inferred via (show sections)
474	LRP6	LDL Receptor Related Protein 6	Protein Coding	41.12	DISEASES inferred 15 15 15 15	17255260
					Novoseek inferred 54
					GeneCards inferred via (show sections)
475	WNT3A	Wnt Family Member 3A	Protein Coding	41.09	DISEASES inferred 15 15 15 15
					GeneCards inferred via (show sections)
476	TIMP1	TIMP Metallopeptidase Inhibitor 1	Protein Coding	41.08	DISEASES inferred 15 15 15 15	11686557 20108216 17878270 (more)
					Novoseek inferred 54
					GeneCards inferred via (show sections)
477	HGF	Hepatocyte Growth Factor	Protein Coding	41.07	DISEASES inferred 15 15 15 15	10878450 10959552 16990975 (more)
					Novoseek inferred 54
					GeneCards inferred via (show sections)
478	MIR149	MicroRNA 149	RNA Gene	40.99	DISEASES inferred 15 15 15 15 15 15 15
					GeneCards inferred via (show sections)
479	KRT19	Keratin 19	Protein Coding	40.95	DISEASES inferred 15 15 15 15	19145504 11459287 8874391 (more)
					Novoseek inferred 54
					GeneCards inferred via (show sections)
480	ALK	ALK Receptor Tyrosine Kinase	Protein Coding	40.92	DISEASES inferred 15 15 15 15
					GeneCards inferred via (show sections)
481	MCL1	MCL1 Apoptosis Regulator, BCL2 Family Member	Protein Coding	40.88	DISEASES inferred 15 15 15 15	11484952 19088028 19380879 (more)
					Novoseek inferred 54
					GeneCards inferred via (show sections)
482	ATM	ATM Serine/Threonine Kinase	Protein Coding	40.88	DISEASES inferred 15 15 15 15	10203610 7836856 16049814 (more)
					Novoseek inferred 54
					GeneCards inferred via (show sections)
483	FBXW7	F-Box And WD Repeat Domain Containing 7	Protein Coding	40.83	DISEASES inferred 15 15 15 15
					GeneCards inferred via (show sections)
484	BBC3	BCL2 Binding Component 3	Protein Coding	40.79	DISEASES inferred 15 15 15 15	17393317 12574499 15753358 (more)
					Novoseek inferred 54
					GeneCards inferred via (show sections)
485	OGG1	8-Oxoguanine DNA Glycosylase	Protein Coding	40.79	DISEASES inferred 15 15 15 15	10778969 15946795 19561388 (more)
					Novoseek inferred 54
					GeneCards inferred via (show sections)
486	FZD10	Frizzled Class Receptor 10	Protein Coding	40.71	DISEASES inferred 15 15 15 15	10448064 11786918
					Novoseek inferred 54
					GeneCards inferred via (show sections)
487	HSP90AA1	Heat Shock Protein 90 Alpha Family Class A Member 1	Protein Coding	40.57	DISEASES inferred 15 15 15 15	15735687 10674022 18025273 (more)
					Novoseek inferred 54
					GeneCards inferred via (show sections)
488	HLTF	Helicase Like Transcription Factor	Protein Coding	40.52	DISEASES inferred 15 15 15 15	11904375 16708352 12901794 (more)
					Novoseek inferred 54
					GeneCards inferred via (show sections)
489	TFF3	Trefoil Factor 3	Protein Coding	40.51	DISEASES inferred 15 15 15 15	10611154 9501226 16410243 (more)
					Novoseek inferred 54
490	MIR150	MicroRNA 150	RNA Gene	40.48	DISEASES inferred 15 15 15 15 15 15 15
					GeneCards inferred via (show sections)
491	TRIM28	Tripartite Motif Containing 28	Protein Coding	40.41	DISEASES inferred 15 15 15 15
					GeneCards inferred via (show sections)
492	TLR3	Toll Like Receptor 3	Protein Coding	40.33	DISEASES inferred 15 15 15 15
					GeneCards inferred via (show sections)
493	KLF5	Kruppel Like Factor 5	Protein Coding	40.18	DISEASES inferred 15 15 15 15	19671674 14726538 15581624
					Novoseek inferred 54
					GeneCards inferred via (show sections)
494	IL6R	Interleukin 6 Receptor	Protein Coding	40.16	DISEASES inferred 15 15 15 15	20194250 12760309 10766420
					Novoseek inferred 54
					GeneCards inferred via (show sections)
495	PSG2	Pregnancy Specific Beta-1-Glycoprotein 2	Protein Coding	40.08	Novoseek inferred 54	2168182 1311626 1726506 (more)
					GeneCards inferred via (show sections)
496	ENPP7	Ectonucleotide Pyrophosphatase/Phosphodiesterase 7	Protein Coding	40.05	DISEASES inferred 15 15 15 15	9028353 12920578 15016655 (more)
					Novoseek inferred 54
497	GSTM1	Glutathione S-Transferase Mu 1	Protein Coding	39.92	DISEASES inferred 15 15 15 15	14523342 16596290 9003527 (more)
					Novoseek inferred 54
					GeneCards inferred via (show sections)
498	TLR7	Toll Like Receptor 7	Protein Coding	39.8	DISEASES inferred 15 15 15 15
					GeneCards inferred via (show sections)
499	IGF1	Insulin Like Growth Factor 1	Protein Coding	39.76	DISEASES inferred 15 15 15 15	17560457 1312970 9731515 (more)
					Novoseek inferred 54
					GeneCards inferred via (show sections)
500	ZEB2	Zinc Finger E-Box Binding Homeobox 2	Protein Coding	39.76	DISEASES inferred 15 15 15 15
					GeneCards inferred via (show sections)
501	LRP5	LDL Receptor Related Protein 5	Protein Coding	39.64	DISEASES inferred 15 15 15 15	17255260
					Novoseek inferred 54
					GeneCards inferred via (show sections)
502	RAC1	Rac Family Small GTPase 1	Protein Coding	39.56	DISEASES inferred 15 15 15 15	19764550 17766170 16551621 (more)
					Novoseek inferred 54
					GeneCards inferred via (show sections)
503	TDGF1	Teratocarcinoma-Derived Growth Factor 1	Protein Coding	39.44	DISEASES inferred 15 15 15 15	11553858 12147741 9816209 (more)
					Novoseek inferred 54
504	KRT18	Keratin 18	Protein Coding	39.42	DISEASES inferred 15 15 15 15	10931219 19302716 18265645 (more)
					Novoseek inferred 54
505	TNFRSF9	TNF Receptor Superfamily Member 9	Protein Coding	39.41	DISEASES inferred 15 15 15 15
					GeneCards inferred via (show sections)
506	FOLH1	Folate Hydrolase 1	Protein Coding	39.39	DISEASES inferred 15 15 15 15	19716160 19172696 11418309
					Novoseek inferred 54
					GeneCards inferred via (show sections)
507	HDAC9	Histone Deacetylase 9	Protein Coding	39.34	DISEASES inferred 15 15 15 15	11159758 16887021 18830613 (more)
					Novoseek inferred 54
508	TLR1	Toll Like Receptor 1	Protein Coding	39.29	DISEASES inferred 15 15 15 15
					GeneCards inferred via (show sections)
509	NFKB1	Nuclear Factor Kappa B Subunit 1	Protein Coding	39.29	DISEASES inferred 15 15 15 15	17852842 12839942
					Novoseek inferred 54
					GeneCards inferred via (show sections)
510	TLR10	Toll Like Receptor 10	Protein Coding	39.08	DISEASES inferred 15 15 15 15
					GeneCards inferred via (show sections)
511	UMPS	Uridine Monophosphate Synthetase	Protein Coding	39.05	DISEASES inferred 15 15 15	10969598 17108726 18949394 (more)
					Novoseek inferred 54
					GeneCards inferred via (show sections)
512	ELAVL1	ELAV Like RNA Binding Protein 1	Protein Coding	38.9	DISEASES inferred 15 15 15 15	18094611 16799479 19009247 (more)
					Novoseek inferred 54
513	PIK3CB	Phosphatidylinositol-4,5-Bisphosphate 3-Kinase Catalytic Subunit Beta	Protein Coding	38.87	DISEASES inferred 15 15 15 15	16772787 11042696
					Novoseek inferred 54
					GeneCards inferred via (show sections)
514	MKI67	Marker Of Proliferation Ki-67	Protein Coding	38.78	DISEASES inferred 15 15 15 15	12395374 7611778 17592558 (more)
					Novoseek inferred 54
					GeneCards inferred via (show sections)
515	TNFRSF1A	TNF Receptor Superfamily Member 1A	Protein Coding	38.77	DISEASES inferred 15 15 15 15
					GeneCards inferred via (show sections)
516	EPHA2	EPH Receptor A2	Protein Coding	38.7	DISEASES inferred 15 15 15 15	14767510 14965363 19089910 (more)
					Novoseek inferred 54
517	CSE1L	Chromosome Segregation 1 Like	Protein Coding	38.68	DISEASES inferred 15 15 15 15	8963895 15354419
					Novoseek inferred 54
					GeneCards inferred via (show sections)
518	TGFB3	Transforming Growth Factor Beta 3	Protein Coding	38.66	DISEASES inferred 15 15 15 15	12778073
					Novoseek inferred 54
					GeneCards inferred via (show sections)
519	BAD	BCL2 Associated Agonist Of Cell Death	Protein Coding	38.66	DISEASES inferred 15 15 15 15	17583570 15033904 17544220 (more)
					Novoseek inferred 54
					GeneCards inferred via (show sections)
520	PMAIP1	Phorbol-12-Myristate-13-Acetate-Induced Protein 1	Protein Coding	38.58	DISEASES inferred 15 15 15 15
					GeneCards inferred via (show sections)
521	CASP7	Caspase 7	Protein Coding	38.55	DISEASES inferred 15 15 15 15	12970753 19793002 11381362 (more)
					Novoseek inferred 54
522	CXCR4	C-X-C Motif Chemokine Receptor 4	Protein Coding	38.54	DISEASES inferred 15 15 15 15	19305148 20460542 12839981 (more)
					Novoseek inferred 54
					GeneCards inferred via (show sections)
523	COX5A	Cytochrome C Oxidase Subunit 5A	Protein Coding	38.48	DISEASES inferred 15 15 15 15	12663496 16495511 12783255 (more)
					Novoseek inferred 54
					GeneCards inferred via (show sections)
524	GRB2	Growth Factor Receptor Bound Protein 2	Protein Coding	38.41	DISEASES inferred 15 15 15 15
					GeneCards inferred via (show sections)
525	TNFRSF10A	TNF Receptor Superfamily Member 10a	Protein Coding	38.4	DISEASES inferred 15 15 15 15	17785559 20068564 15911244 (more)
					Novoseek inferred 54
526	CASR	Calcium Sensing Receptor	Protein Coding	38.23	DISEASES inferred 15 15 15 15	15598778 19706842 18843020 (more)
					Novoseek inferred 54
					GeneCards inferred via (show sections)
527	WIF1	WNT Inhibitory Factor 1	Protein Coding	38.11	DISEASES inferred 15 15 15 15	16007117 16491118 15735684
					Novoseek inferred 54
					GeneCards inferred via (show sections)
528	IFNA2	Interferon Alpha 2	Protein Coding	38.06	DISEASES inferred 15 15 15 15	8171737 8708718 1534247 (more)
					Novoseek inferred 54
					GeneCards inferred via (show sections)
529	ICOSLG	Inducible T Cell Costimulator Ligand	Protein Coding	37.9	DISEASES inferred 15 15 15 15 15 15 15 15
530	CYP1A1	Cytochrome P450 Family 1 Subfamily A Member 1	Protein Coding	37.84	DISEASES inferred 15 15 15 15	17159770 15496536 12210502 (more)
					Novoseek inferred 54
					GeneCards inferred via (show sections)
531	MUC16	Mucin 16, Cell Surface Associated	Protein Coding	37.75	DISEASES inferred 15 15 15 15	8573538 11189684 9678617
					Novoseek inferred 54
					GeneCards inferred via (show sections)
532	NAT2	N-Acetyltransferase 2	Protein Coding	37.68	DISEASES inferred 15 15 15	11099063 15617035 9918135 (more)
					Novoseek inferred 54
					GeneCards inferred via (show sections)
533	DVL1	Dishevelled Segment Polarity Protein 1	Protein Coding	37.65	DISEASES inferred 15 15 15 15
					GeneCards inferred via (show sections)
534	NAT1	N-Acetyltransferase 1	Protein Coding	37.65	DISEASES inferred 15 15 15 15	18022202 18569593 12568823 (more)
					Novoseek inferred 54
					GeneCards inferred via (show sections)
535	IDH1	Isocitrate Dehydrogenase (NADP(+)) 1	Protein Coding	37.55	DISEASES inferred 15 15 15 15
					GeneCards inferred via (show sections)
536	MMP12	Matrix Metallopeptidase 12	Protein Coding	37.53	DISEASES inferred 15 15 15 15	15000152 17608852
					Novoseek inferred 54
					GeneCards inferred via (show sections)
537	CXCL12	C-X-C Motif Chemokine Ligand 12	Protein Coding	37.52	DISEASES inferred 15 15 15 15	19472013 16125170 12839981
					Novoseek inferred 54
					GeneCards inferred via (show sections)
	CXCL12::MIR23A 46	MIR23A Macro RNA (hsa-miR-23a) targets CXCL12
538	ARID1A	AT-Rich Interaction Domain 1A	Protein Coding	37.5	DISEASES inferred 15 15 15 15
					GeneCards inferred via (show sections)
539	MIR200B	MicroRNA 200b	RNA Gene	37.45	DISEASES inferred 15 15 15 15 15 15
					GeneCards inferred via (show sections)
540	IRS1	Insulin Receptor Substrate 1	Protein Coding	37.43	DISEASES inferred 15 15 15 15	15066917 15247132 8530527 (more)
					Novoseek inferred 54
					GeneCards inferred via (show sections)
	IRS1::MIR145 46	MIR145 Macro RNA (hsa-miR-145) targets IRS1
541	AKT2	AKT Serine/Threonine Kinase 2	Protein Coding	37.4	DISEASES inferred 15 15 15 15
					GeneCards inferred via (show sections)
542	NOTCH1	Notch Receptor 1	Protein Coding	37.37	DISEASES inferred 15 15 15 15	19147571 18777195 18320325
					Novoseek inferred 54
					GeneCards inferred via (show sections)
	NOTCH1::MIR27B 46	MIR27B Macro RNA (hsa-miR-27b) targets NOTCH1
543	PKM	Pyruvate Kinase M1/2	Protein Coding	37.36	DISEASES inferred 15 15 15 15	17649802 17301655 12820312 (more)
					Novoseek inferred 54
					GeneCards inferred via (show sections)
544	IGFBP2	Insulin Like Growth Factor Binding Protein 2	Protein Coding	37.35	DISEASES inferred 15 15 15 15	11044360 10985759 20157191 (more)
					Novoseek inferred 54
					GeneCards inferred via (show sections)
545	STUB1	STIP1 Homology And U-Box Containing Protein 1	Protein Coding	37.27	DISEASES inferred 15 15 15 15
					GeneCards inferred via (show sections)
546	WNT10A	Wnt Family Member 10A	Protein Coding	37.26	DISEASES inferred 15 15 15 15
					GeneCards inferred via (show sections)
547	KRT8	Keratin 8	Protein Coding	37.19	DISEASES inferred 15 15 15 15	9568504 11598148 17910847 (more)
					Novoseek inferred 54
548	ATG5	Autophagy Related 5	Protein Coding	37.16	DISEASES inferred 15 15 15 15
					GeneCards inferred via (show sections)
549	DNMT3A	DNA Methyltransferase 3 Alpha	Protein Coding	37.08	DISEASES inferred 15 15 15 15	19454286 15547111
					Novoseek inferred 54
					GeneCards inferred via (show sections)
	DNMT3A::MIR143 46	MIR143 Macro RNA (hsa-miR-143) targets DNMT3A
550	WNT11	Wnt Family Member 11	Protein Coding	37	DISEASES inferred 15 15 15 15
					GeneCards inferred via (show sections)
551	TIMP2	TIMP Metallopeptidase Inhibitor 2	Protein Coding	36.98	DISEASES inferred 15 15 15 15	10810401 10425288 8895669 (more)
					Novoseek inferred 54
					GeneCards inferred via (show sections)
552	LGALS3BP	Galectin 3 Binding Protein	Protein Coding	36.94	DISEASES inferred 15 15 15 15	15140826 15362030 8439505
					Novoseek inferred 54
					GeneCards inferred via (show sections)
553	ROS1	ROS Proto-Oncogene 1, Receptor Tyrosine Kinase	Protein Coding	36.94	DISEASES inferred 15 15 15 15
					GeneCards inferred via (show sections)
554	PROM1	Prominin 1	Protein Coding	36.83	DISEASES inferred 15 15 15 15
					GeneCards inferred via (show sections)
555	ICAM1	Intercellular Adhesion Molecule 1	Protein Coding	36.8	DISEASES inferred 15 15 15 15	16220435 16844085 11785946 (more)
					Novoseek inferred 54
					GeneCards inferred via (show sections)
556	FZD7	Frizzled Class Receptor 7	Protein Coding	36.78	DISEASES inferred 15 15 15 15
					GeneCards inferred via (show sections)
557	ENG	Endoglin	Protein Coding	36.78	DISEASES inferred 15 15 15 15	11121063 14657950 16177881 (more)
					Novoseek inferred 54
558	CD274	CD274 Molecule	Protein Coding	36.76	DISEASES inferred 15 15 15 15
					GeneCards inferred via (show sections)
559	XIAP	X-Linked Inhibitor Of Apoptosis	Protein Coding	36.72	DISEASES inferred 15 15 15 15	18024305 16278380 18820704 (more)
					Novoseek inferred 54
560	MAPRE1	Microtubule Associated Protein RP/EB Family Member 1	Protein Coding	36.66	DISEASES inferred 15 15 15 15	9823979 19928351
					Novoseek inferred 54
					GeneCards inferred via (show sections)
561	GAPDH	Glyceraldehyde-3-Phosphate Dehydrogenase	Protein Coding	36.6	DISEASES inferred 15 15 15 15	10544038 16358374 12181091 (more)
					Novoseek inferred 54
562	SNAI1	Snail Family Transcriptional Repressor 1	Protein Coding	36.32	DISEASES inferred 15 15 15 15
					GeneCards inferred via (show sections)
563	ARAF	A-Raf Proto-Oncogene, Serine/Threonine Kinase	Protein Coding	36.24	DISEASES inferred 15 15 15 15
					GeneCards inferred via (show sections)
564	NFKBIA	NFKB Inhibitor Alpha	Protein Coding	36.21	DISEASES inferred 15 15 15 15	17354114 17701919 19172851 (more)
					Novoseek inferred 54
565	IL2	Interleukin 2	Protein Coding	36.2	DISEASES inferred 15 15 15 15
					GeneCards inferred via (show sections)
566	MAPK9	Mitogen-Activated Protein Kinase 9	Protein Coding	36.16	DISEASES inferred 15 15 15 15
					GeneCards inferred via (show sections)
567	ACSL5	Acyl-CoA Synthetase Long Chain Family Member 5	Protein Coding	36.14	DISEASES inferred 15 15 15 15	16110457
					Novoseek inferred 54
					GeneCards inferred via (show sections)
568	WNT2B	Wnt Family Member 2B	Protein Coding	36.08	DISEASES inferred 15 15 15 15
					GeneCards inferred via (show sections)
569	WNT5B	Wnt Family Member 5B	Protein Coding	36.04	DISEASES inferred 15 15 15 15
					GeneCards inferred via (show sections)
570	COLCA2	Colorectal Cancer Associated 2	Protein Coding	36.03	DISEASES inferred 15 15
					GeneCards inferred via (show sections)
571	ERCC6	ERCC Excision Repair 6, Chromatin Remodeling Factor	Protein Coding	36	DISEASES inferred 15 15 15 15 15
					GeneCards inferred via (show sections)
572	IGF2R	Insulin Like Growth Factor 2 Receptor	Protein Coding	36	DISEASES inferred 15 15 15 15	9797779 1848538 10337989 (more)
					Novoseek inferred 54
573	MBD4	Methyl-CpG Binding Domain 4, DNA Glycosylase	Protein Coding	35.97	DISEASES inferred 15 15 15 15	10637515 17285135 18162445 (more)
					Novoseek inferred 54
574	WNT16	Wnt Family Member 16	Protein Coding	35.96	DISEASES inferred 15 15 15 15
					GeneCards inferred via (show sections)
575	KMT2C	Lysine Methyltransferase 2C	Protein Coding	35.93	DISEASES inferred 15 15 15 15
					GeneCards inferred via (show sections)
576	LGR5	Leucine Rich Repeat Containing G Protein-Coupled Receptor 5	Protein Coding	35.93	DISEASES inferred 15 15 15 15
					GeneCards inferred via (show sections)
577	CXCL8	C-X-C Motif Chemokine Ligand 8	Protein Coding	35.93	DISEASES inferred 15 15 15 15
					GeneCards inferred via (show sections)
578	MAP2K2	Mitogen-Activated Protein Kinase Kinase 2	Protein Coding	35.91	DISEASES inferred 15 15 15 15	19014680
					Novoseek inferred 54
					GeneCards inferred via (show sections)
579	GLI3	GLI Family Zinc Finger 3	Protein Coding	35.76	DISEASES inferred 15 15 15 15
					GeneCards inferred via (show sections)
580	ADORA3	Adenosine A3 Receptor	Protein Coding	35.76	DISEASES inferred 15 15 15 15	15720820 14562031
					Novoseek inferred 54
					GeneCards inferred via (show sections)
581	ALOX12	Arachidonate 12-Lipoxygenase, 12S Type	Protein Coding	35.74	DISEASES inferred 15 15 15 15	17151091
					Novoseek inferred 54
					GeneCards inferred via (show sections)
582	MAP2K4	Mitogen-Activated Protein Kinase Kinase 4	Protein Coding	35.73	DISEASES inferred 15 15 15 15
					GeneCards inferred via (show sections)
583	DAPK1	Death Associated Protein Kinase 1	Protein Coding	35.73	DISEASES inferred 15 15 15 15	15068392 16246486 15643519 (more)
					Novoseek inferred 54
					GeneCards inferred via (show sections)
	DAPK1::MIR143 46	MIR143 Macro RNA (hsa-miR-143) targets DAPK1
584	WNT8B	Wnt Family Member 8B	Protein Coding	35.72	DISEASES inferred 15 15 15 15
					GeneCards inferred via (show sections)
585	PDGFRB	Platelet Derived Growth Factor Receptor Beta	Protein Coding	35.66	DISEASES inferred 15 15 15 15	18570744 18288404 19028276 (more)
					Novoseek inferred 54
586	RALGDS	Ral Guanine Nucleotide Dissociation Stimulator	Protein Coding	35.61	DISEASES inferred 15 15 15 15
					GeneCards inferred via (show sections)
587	APEX1	Apurinic/Apyrimidinic Endodeoxyribonuclease 1	Protein Coding	35.58	DISEASES inferred 15 15 15 15	14767913 18208837 17949784 (more)
					Novoseek inferred 54
					GeneCards inferred via (show sections)
588	KRT7	Keratin 7	Protein Coding	35.57	DISEASES inferred 15 15 15 15	12454811 17715023 10843291 (more)
					Novoseek inferred 54
589	SLC16A7	Solute Carrier Family 16 Member 7	Protein Coding	35.51	DISEASES inferred 15 15 15 15
					GeneCards inferred via (show sections)
590	CYP24A1	Cytochrome P450 Family 24 Subfamily A Member 1	Protein Coding	35.5	DISEASES inferred 15 15 15 15	11467853 12027461
					Novoseek inferred 54
					GeneCards inferred via (show sections)
591	PTGES2	Prostaglandin E Synthase 2	Protein Coding	35.47	DISEASES inferred 15 15 15 15	12835322
					Novoseek inferred 54
					GeneCards inferred via (show sections)
592	RARB	Retinoic Acid Receptor Beta	Protein Coding	35.41	DISEASES inferred 15 15 15	20302734 9147612 10369704 (more)
					Novoseek inferred 54
					GeneCards inferred via (show sections)
593	IL10	Interleukin 10	Protein Coding	35.37	DISEASES inferred 15 15 15 15
					GeneCards inferred via (show sections)
594	SLC2A1	Solute Carrier Family 2 Member 1	Protein Coding	35.31	DISEASES inferred 15 15 15 15	17387384 17404017 19142800 (more)
					Novoseek inferred 54
					GeneCards inferred via (show sections)
595	SETD2	SET Domain Containing 2, Histone Lysine Methyltransferase	Protein Coding	35.23	DISEASES inferred 15 15 15 15	15623639 18365547 19171477 (more)
					Novoseek inferred 54
596	LRP1	LDL Receptor Related Protein 1	Protein Coding	35.14	DISEASES inferred 15 15 15 15	9228067 17203175
					Novoseek inferred 54
					GeneCards inferred via (show sections)
597	ESR1	Estrogen Receptor 1	Protein Coding	34.89	DISEASES inferred 15 15 15 15
					GeneCards inferred via (show sections)
598	BECN1	Beclin 1	Protein Coding	34.88	DISEASES inferred 15 15 15 15	19066461 17595761
					Novoseek inferred 54
					GeneCards inferred via (show sections)
599	CA9	Carbonic Anhydrase 9	Protein Coding	34.85	DISEASES inferred 15 15 15 15	12767076 17855694 16435284 (more)
					Novoseek inferred 54
600	IL1B	Interleukin 1 Beta	Protein Coding	34.84	DISEASES inferred 15 15 15 15
					GeneCards inferred via (show sections)
601	CYP1A2	Cytochrome P450 Family 1 Subfamily A Member 2	Protein Coding	34.83	DISEASES inferred 15 15 15 15	9783729 17163579 7694097 (more)
					Novoseek inferred 54
					GeneCards inferred via (show sections)
602	ANTXR1	ANTXR Cell Adhesion Molecule 1	Protein Coding	34.82	DISEASES inferred 15 15 15 15
					GeneCards inferred via (show sections)
603	TP73	Tumor Protein P73	Protein Coding	34.72	DISEASES inferred 15 15 15 15	11675903 12865464 19956069 (more)
					Novoseek inferred 54
604	FOXP3	Forkhead Box P3	Protein Coding	34.68	DISEASES inferred 15 15 15 15
					GeneCards inferred via (show sections)
605	KAT5	Lysine Acetyltransferase 5	Protein Coding	34.61	DISEASES inferred 15 15 15 15
					GeneCards inferred via (show sections)
606	RALA	RAS Like Proto-Oncogene A	Protein Coding	34.59	DISEASES inferred 15 15 15 15
					GeneCards inferred via (show sections)
607	CSK	C-Terminal Src Kinase	Protein Coding	34.58	DISEASES inferred 15 15 15 15	7533218 15961079 11161376 (more)
					Novoseek inferred 54
608	MAP2K3	Mitogen-Activated Protein Kinase Kinase 3	Protein Coding	34.54	DISEASES inferred 15 15 15 15
					GeneCards inferred via (show sections)
609	GCNT3	Glucosaminyl (N-Acetyl) Transferase 3, Mucin Type	Protein Coding	34.52	DISEASES inferred 15 15 15 15
					GeneCards inferred via (show sections)
610	GUCA2B	Guanylate Cyclase Activator 2B	Protein Coding	34.51	DISEASES inferred 15 15 15 15	11016642 17582727 11438734 (more)
					Novoseek inferred 54
611	GRPR	Gastrin Releasing Peptide Receptor	Protein Coding	34.44	DISEASES inferred 15 15 15 15	16920698 18160806 19519524 (more)
					Novoseek inferred 54
612	SOS1	SOS Ras/Rac Guanine Nucleotide Exchange Factor 1	Protein Coding	34.44	DISEASES inferred 15 15 15 15
					GeneCards inferred via (show sections)
613	CD80	CD80 Molecule	Protein Coding	34.38	DISEASES inferred 15 15 15 15	16520930 8652275 16489051 (more)
					Novoseek inferred 54
614	FUT3	Fucosyltransferase 3 (Lewis Blood Group)	Protein Coding	34.3	DISEASES inferred 15 15 15 15	9178808 9690558 10747292 (more)
					Novoseek inferred 54
615	MIR338	MicroRNA 338	RNA Gene	34.27	DISEASES inferred 15 15 15 15 15 15 15
616	DDX53	DEAD-Box Helicase 53	Protein Coding	34.26	DISEASES inferred 15 15 15 15
617	PRMT1	Protein Arginine Methyltransferase 1	Protein Coding	34.24	DISEASES inferred 15 15 15 15
					GeneCards inferred via (show sections)
618	SLC29A1	Solute Carrier Family 29 Member 1 (Augustine Blood Group)	Protein Coding	34.22	DISEASES inferred 15 15 15 15	15911984
					Novoseek inferred 54
					GeneCards inferred via (show sections)
619	ILK	Integrin Linked Kinase	Protein Coding	34.11	DISEASES inferred 15 15 15 15	20096072 11244511 14555513 (more)
					Novoseek inferred 54
620	MIR142	MicroRNA 142	RNA Gene	34.06	DISEASES inferred 15 15 15 15 15 15 15
621	ABCB5	ATP Binding Cassette Subfamily B Member 5	Protein Coding	34.06	DISEASES inferred 15 15 15 15
					GeneCards inferred via (show sections)
622	TGM2	Transglutaminase 2	Protein Coding	34.05	DISEASES inferred 15 15 15 15
					GeneCards inferred via (show sections)
623	FZD8	Frizzled Class Receptor 8	Protein Coding	34.03	DISEASES inferred 15 15 15 15
					GeneCards inferred via (show sections)
624	IGFBP7	Insulin Like Growth Factor Binding Protein 7	Protein Coding	34.01	DISEASES inferred 15 15 15 15	17136345 12760797 19094461 (more)
					Novoseek inferred 54
625	NFATC1	Nuclear Factor Of Activated T Cells 1	Protein Coding	33.96	DISEASES inferred 15 15 15 15	15632146
					Novoseek inferred 54
					GeneCards inferred via (show sections)
626	SERPINA3	Serpin Family A Member 3	Protein Coding	33.9	DISEASES inferred 15 15 15 15 15 15 15 15
627	PCNA	Proliferating Cell Nuclear Antigen	Protein Coding	33.89	DISEASES inferred 15 15	14669354 9407990 9762888 (more)
					Novoseek inferred 54
					GeneCards inferred via (show sections)
628	GUCA2A	Guanylate Cyclase Activator 2A	Protein Coding	33.89	DISEASES inferred 15 15 15 15	11724355 19771320 9461126 (more)
					Novoseek inferred 54
629	SLCO1B3	Solute Carrier Organic Anion Transporter Family Member 1B3	Protein Coding	33.84	DISEASES inferred 15 15 15 15
					GeneCards inferred via (show sections)
630	NAMPT	Nicotinamide Phosphoribosyltransferase	Protein Coding	33.8	DISEASES inferred 15 15 15 15
					GeneCards inferred via (show sections)
631	PTGER2	Prostaglandin E Receptor 2	Protein Coding	33.78	DISEASES inferred 15 15 15	15247185 17555711 16293724 (more)
					Novoseek inferred 54
					GeneCards inferred via (show sections)
632	MIR124-1	MicroRNA 124-1	RNA Gene	33.75	DISEASES inferred 15 15 15 15 15
					GeneCards inferred via (show sections)
633	LOX	Lysyl Oxidase	Protein Coding	33.74	DISEASES inferred 15 15 15 15	8564968 18033773 11807790 (more)
					Novoseek inferred 54
634	CDKN2B	Cyclin Dependent Kinase Inhibitor 2B	Protein Coding	33.73	DISEASES inferred 15 15 15 15	7553622 18271923
					Novoseek inferred 54
					GeneCards inferred via (show sections)
635	PIK3R3	Phosphoinositide-3-Kinase Regulatory Subunit 3	Protein Coding	33.71	DISEASES inferred 15 15 15 15
					GeneCards inferred via (show sections)
636	MPO	Myeloperoxidase	Protein Coding	33.71	DISEASES inferred 15 15 15 15
					GeneCards inferred via (show sections)
637	MIR103A1	MicroRNA 103a-1	RNA Gene	33.7	DISEASES inferred 15 15 15 15 15 15 15
638	FUT4	Fucosyltransferase 4	Protein Coding	33.65	DISEASES inferred 15 15 15 15	10211980 9178808
					Novoseek inferred 54
639	BMP4	Bone Morphogenetic Protein 4	Protein Coding	33.63	DISEASES inferred 15 15 15 15	19321257 17640799 15197354 (more)
					Novoseek inferred 54
					GeneCards inferred via (show sections)
	BMP4::GH14J053942	TSS distance: +15.3kb			Curated enhancer-disease association 23 14	22499810
		Elite enhancer
		with elite association with BMP4
640	ZNF217	Zinc Finger Protein 217	Protein Coding	33.61	DISEASES inferred 15 15 15 15
					GeneCards inferred via (show sections)
641	CDCP1	CUB Domain Containing Protein 1	Protein Coding	33.59	DISEASES inferred 15 15 15 15
					GeneCards inferred via (show sections)
642	U2AF1	U2 Small Nuclear RNA Auxiliary Factor 1	Protein Coding	33.55	DISEASES inferred 15 15 15 15 15 15 15 15
643	HDAC2	Histone Deacetylase 2	Protein Coding	33.51	DISEASES inferred 15 15 15 15	18347167 15477762 18314102 (more)
					Novoseek inferred 54
644	PRKD1	Protein Kinase D1	Protein Coding	33.43	DISEASES inferred 15 15 15 15
					GeneCards inferred via (show sections)
645	MIR214	MicroRNA 214	RNA Gene	33.42	DISEASES inferred 15 15 15 15 15 15 15
646	ITGB4	Integrin Subunit Beta 4	Protein Coding	33.42	DISEASES inferred 15 15 15 15	16007143 18940803 11170153 (more)
					Novoseek inferred 54
647	SI	Sucrase-Isomaltase	Protein Coding	33.42	DISEASES inferred 15 15 15 15	1349006 9084856 7497836 (more)
					Novoseek inferred 54
648	TBX1	T-Box Transcription Factor 1	Protein Coding	33.39	DISEASES inferred 15 15 15 15
					GeneCards inferred via (show sections)
649	AKAP12	A-Kinase Anchoring Protein 12	Protein Coding	33.38	DISEASES inferred 15 15 15 15
					GeneCards inferred via (show sections)
650	FGF2	Fibroblast Growth Factor 2	Protein Coding	33.33	DISEASES inferred 15 15 15 15	7923221 9139874 14593497 (more)
					Novoseek inferred 54
651	EGR1	Early Growth Response 1	Protein Coding	33.31	DISEASES inferred 15 15 15 15	19074849 17764926 16489044 (more)
					Novoseek inferred 54
652	IL4	Interleukin 4	Protein Coding	33.31	DISEASES inferred 15 15 15 15
					GeneCards inferred via (show sections)
653	MAPK14	Mitogen-Activated Protein Kinase 14	Protein Coding	33.25	DISEASES inferred 15 15 15 15	16326073 16982754 15657353 (more)
					Novoseek inferred 54
654	PRKCA	Protein Kinase C Alpha	Protein Coding	33.25	DISEASES inferred 15 15 15 15	9556213 19509063 11451996 (more)
					Novoseek inferred 54
655	EPHB2	EPH Receptor B2	Protein Coding	33.19	DISEASES inferred 15 15 15 15	11920461 16166419 19621336 (more)
					Novoseek inferred 54
656	DACT1	Dishevelled Binding Antagonist Of Beta Catenin 1	Protein Coding	33.19	DISEASES inferred 15 15 15 15
					GeneCards inferred via (show sections)
657	SEMA4A	Semaphorin 4A	Protein Coding	33.18	DISEASES inferred 15 15 15 15
					GeneCards inferred via (show sections)
658	CASP5	Caspase 5	Protein Coding	33.11	DISEASES inferred 15 15 15 15	12615711 15088110 10986288
					Novoseek inferred 54
659	PTPN13	Protein Tyrosine Phosphatase Non-Receptor Type 13	Protein Coding	33.11	DISEASES inferred 15 15 15 15	16706817 17585452 15494722 (more)
					Novoseek inferred 54
660	PTTG1	PTTG1 Regulator Of Sister Chromatid Separation, Securin	Protein Coding	33.1	DISEASES inferred 15 15 15 15	10703804 12727994 16809406 (more)
					Novoseek inferred 54
661	MIR424	MicroRNA 424	RNA Gene	33.1	DISEASES inferred 15 15 15 15 15 15 15
662	LAMC2	Laminin Subunit Gamma 2	Protein Coding	33.06	DISEASES inferred 15 15 15 15	11564896 16773493 15516972 (more)
					Novoseek inferred 54
663	MAP2K5	Mitogen-Activated Protein Kinase Kinase 5	Protein Coding	33.03	DISEASES inferred 15 15 15 15
					GeneCards inferred via (show sections)
664	IFI27	Interferon Alpha Inducible Protein 27	Protein Coding	33	DISEASES inferred 15 15 15	15665575 15354735 11181044 (more)
					Novoseek inferred 54
					GeneCards inferred via (show sections)
665	EIF4G1	Eukaryotic Translation Initiation Factor 4 Gamma 1	Protein Coding	32.99	DISEASES inferred 15 15 15 15
					GeneCards inferred via (show sections)
666	PRKCZ	Protein Kinase C Zeta	Protein Coding	32.97	DISEASES inferred 15 15 15 15
					GeneCards inferred via (show sections)
667	PSMA7	Proteasome 20S Subunit Alpha 7	Protein Coding	32.95	DISEASES inferred 15 15 15 15
					GeneCards inferred via (show sections)
668	TCF7L1	Transcription Factor 7 Like 1	Protein Coding	32.95	DISEASES inferred 15 15 15 15
					GeneCards inferred via (show sections)
669	MIR200A	MicroRNA 200a	RNA Gene	32.89	DISEASES inferred 15 15 15 15 15 15
670	USP28	Ubiquitin Specific Peptidase 28	Protein Coding	32.89	DISEASES inferred 15 15 15 15
					GeneCards inferred via (show sections)
671	FZD3	Frizzled Class Receptor 3	Protein Coding	32.85	DISEASES inferred 15 15 15 15
					GeneCards inferred via (show sections)
672	GLI1	GLI Family Zinc Finger 1	Protein Coding	32.79	DISEASES inferred 15 15 15 15	16299030
					Novoseek inferred 54
					GeneCards inferred via (show sections)
673	PLK1	Polo Like Kinase 1	Protein Coding	32.79	DISEASES inferred 15 15 15 15	16237758 12708489 11597015 (more)
					Novoseek inferred 54
674	PLK4	Polo Like Kinase 4	Protein Coding	32.78	DISEASES inferred 15 15 15 15
					GeneCards inferred via (show sections)
675	LGR6	Leucine Rich Repeat Containing G Protein-Coupled Receptor 6	Protein Coding	32.74	DISEASES inferred 15 15 15 15
					GeneCards inferred via (show sections)
676	EZH2	Enhancer Of Zeste 2 Polycomb Repressive Complex 2 Subunit	Protein Coding	32.72	DISEASES inferred 15 15 15 15
					GeneCards inferred via (show sections)
677	SETDB1	SET Domain Bifurcated Histone Lysine Methyltransferase 1	Protein Coding	32.71	DISEASES inferred 15 15 15 15
					GeneCards inferred via (show sections)
678	MIR92A1	MicroRNA 92a-1	RNA Gene	32.69	DISEASES inferred 15 15 15 15 15 15
679	ABCA1	ATP Binding Cassette Subfamily A Member 1	Protein Coding	32.69	DISEASES inferred 15 15 15 15
					GeneCards inferred via (show sections)
680	PXN	Paxillin	Protein Coding	32.63	DISEASES inferred 15 15 15 15	18556171 20133777 14667936 (more)
					Novoseek inferred 54
681	MMP3	Matrix Metallopeptidase 3	Protein Coding	32.58	DISEASES inferred 15 15 15 15	15623631 15185339 15103490
					Novoseek inferred 54
					GeneCards inferred via (show sections)
682	MIR144	MicroRNA 144	RNA Gene	32.56	DISEASES inferred 15 15 15 15 15 15 15
683	IL17A	Interleukin 17A	Protein Coding	32.55	DISEASES inferred 15 15 15 15
					GeneCards inferred via (show sections)
684	EPHX1	Epoxide Hydrolase 1	Protein Coding	32.53	DISEASES inferred 15 15 15 15	18093316 15894702 10408710 (more)
					Novoseek inferred 54
					GeneCards inferred via (show sections)
685	IFNA1	Interferon Alpha 1	Protein Coding	32.49	DISEASES inferred 15 15 15 15
					GeneCards inferred via (show sections)
686	MIR483	MicroRNA 483	RNA Gene	32.47	DISEASES inferred 15 15 15 15 15 15 15
687	ZNF148	Zinc Finger Protein 148	Protein Coding	32.44	DISEASES inferred 15 15 15 15
					GeneCards inferred via (show sections)
688	P2RX7	Purinergic Receptor P2X 7	Protein Coding	32.42	DISEASES inferred 15 15 15 15
					GeneCards inferred via (show sections)
689	RECK	Reversion Inducing Cysteine Rich Protein With Kazal Motifs	Protein Coding	32.4	DISEASES inferred 15 15 15 15	16046057 17669467 17543340 (more)
					Novoseek inferred 54
					GeneCards inferred via (show sections)
	RECK::MIR21 46	MIR21 Macro RNA (hsa-miR-21) targets RECK
690	MTR	5-Methyltetrahydrofolate-Homocysteine Methyltransferase	Protein Coding	32.4	DISEASES inferred 15 15 15 15	16284371 19776626 16598758 (more)
					Novoseek inferred 54
					GeneCards inferred via (show sections)
691	ETS1	ETS Proto-Oncogene 1, Transcription Factor	Protein Coding	32.39	DISEASES inferred 15 15 15 15	12731728 12949792 19499154 (more)
					Novoseek inferred 54
692	CDH2	Cadherin 2	Protein Coding	32.35	DISEASES inferred 15 15 15 15	15252840 9628899
					Novoseek inferred 54
693	BMI1	BMI1 Proto-Oncogene, Polycomb Ring Finger	Protein Coding	32.34	DISEASES inferred 15 15 15 15
					GeneCards inferred via (show sections)
694	SIRT1	Sirtuin 1	Protein Coding	32.34	DISEASES inferred 15 15 15 15
					GeneCards inferred via (show sections)
695	AMACR	Alpha-Methylacyl-CoA Racemase	Protein Coding	32.33	DISEASES inferred 15 15 15 15	18712414 12213712 17442371 (more)
					Novoseek inferred 54
696	CYP3A4	Cytochrome P450 Family 3 Subfamily A Member 4	Protein Coding	32.32	DISEASES inferred 15 15 15 15	17605821 16753005 17615053 (more)
					Novoseek inferred 54
697	CDC42	Cell Division Cycle 42	Protein Coding	32.32	DISEASES inferred 15 15 15 15
					GeneCards inferred via (show sections)
698	MELK	Maternal Embryonic Leucine Zipper Kinase	Protein Coding	32.3	DISEASES inferred 15 15 15 15
					GeneCards inferred via (show sections)
699	APOB	Apolipoprotein B	Protein Coding	32.27	DISEASES inferred 15 15 15 15
					GeneCards inferred via (show sections)
700	GRP	Gastrin Releasing Peptide	Protein Coding	32.24	DISEASES inferred 15 15 15 15	10029091 8429099 12183443 (more)
					Novoseek inferred 54
701	FASN	Fatty Acid Synthase	Protein Coding	32.23	DISEASES inferred 15 15 15 15	17350669 9191002 19491830 (more)
					Novoseek inferred 54
702	SRSF6	Serine And Arginine Rich Splicing Factor 6	Protein Coding	32.2	DISEASES inferred 15 15 15 15
					GeneCards inferred via (show sections)
703	CTBP1	C-Terminal Binding Protein 1	Protein Coding	32.2	DISEASES inferred 15 15 15 15	16804902 15831101 16547505 (more)
					Novoseek inferred 54
704	KLF6	Kruppel Like Factor 6	Protein Coding	32.2	DISEASES inferred 15 15 15 15	14742913 15172998 17663506 (more)
					Novoseek inferred 54
705	PDGFD	Platelet Derived Growth Factor D	Protein Coding	32.19	DISEASES inferred 15 15 15 15
					GeneCards inferred via (show sections)
706	EPHB6	EPH Receptor B6	Protein Coding	32.18	DISEASES inferred 15 15 15 15
					GeneCards inferred via (show sections)
707	XRCC2	X-Ray Repair Cross Complementing 2	Protein Coding	32.13	DISEASES inferred 15 15 15 15
					GeneCards inferred via (show sections)
708	TWIST1	Twist Family BHLH Transcription Factor 1	Protein Coding	32.09	DISEASES inferred 15 15 15 15
					GeneCards inferred via (show sections)
709	PIK3CD	Phosphatidylinositol-4,5-Bisphosphate 3-Kinase Catalytic Subunit Delta	Protein Coding	32.07	DISEASES inferred 15 15 15 15
					GeneCards inferred via (show sections)
710	BIRC3	Baculoviral IAP Repeat Containing 3	Protein Coding	32.05	DISEASES inferred 15 15 15 15	16118352 14708638 14527959 (more)
					Novoseek inferred 54
711	UGT1A6	UDP Glucuronosyltransferase Family 1 Member A6	Protein Coding	32.04	DISEASES inferred 15 15 15 15	16797247 9762354 10220484 (more)
					Novoseek inferred 54
712	PDPN	Podoplanin	Protein Coding	31.98	DISEASES inferred 15 15 15 15	17882649 17115337 17164964 (more)
					Novoseek inferred 54
713	NTS	Neurotensin	Protein Coding	31.98	DISEASES inferred 15 15 15 15	17000667 17068197 12009958 (more)
					Novoseek inferred 54
714	FADD	Fas Associated Via Death Domain	Protein Coding	31.93	DISEASES inferred 15 15 15 15	15601308 10080945 16357153
					Novoseek inferred 54
715	TLR8	Toll Like Receptor 8	Protein Coding	31.88	DISEASES inferred 15 15 15 15
					GeneCards inferred via (show sections)
716	FGFR2	Fibroblast Growth Factor Receptor 2	Protein Coding	31.87	DISEASES inferred 15 15 15 15	15643506 10849325 19148469 (more)
					Novoseek inferred 54
					GeneCards inferred via (show sections)
717	RUNX1T1	RUNX1 Partner Transcriptional Co-Repressor 1	Protein Coding	31.86	DISEASES inferred 15 15 15 15
					GeneCards inferred via (show sections)
718	TXN	Thioredoxin	Protein Coding	31.84	DISEASES inferred 15 15 15 15	12894524 12208766 9137526 (more)
					Novoseek inferred 54
719	CD4	CD4 Molecule	Protein Coding	31.82	DISEASES inferred 15 15 15 15	7797233
					Novoseek inferred 54
720	ABCC2	ATP Binding Cassette Subfamily C Member 2	Protein Coding	31.8	DISEASES inferred 15 15 15 15	18981587 10873092 9398612 (more)
					Novoseek inferred 54
					GeneCards inferred via (show sections)
721	CSMD3	CUB And Sushi Multiple Domains 3	Protein Coding	31.8	DISEASES inferred 15 15 15 15
					GeneCards inferred via (show sections)
722	CYP27B1	Cytochrome P450 Family 27 Subfamily B Member 1	Protein Coding	31.78	DISEASES inferred 15 15 15 15	12027461 17237289 15066918 (more)
					Novoseek inferred 54
723	CDC25C	Cell Division Cycle 25C	Protein Coding	31.73	DISEASES inferred 15 15 15 15	11888892 11401329
					Novoseek inferred 54
724	CD82	CD82 Molecule	Protein Coding	31.72	DISEASES inferred 15 15 15 15	10582691 10568187 12530084 (more)
					Novoseek inferred 54
725	ACTB	Actin Beta	Protein Coding	31.71	DISEASES inferred 15 15 15 15
726	MIR196A1	MicroRNA 196a-1	RNA Gene	31.68	DISEASES inferred 15 15 15 15 15 15
727	DHFR	Dihydrofolate Reductase	Protein Coding	31.67	DISEASES inferred 15 15 15 15	18607850 18465523 12813132 (more)
					Novoseek inferred 54
728	CTNND1	Catenin Delta 1	Protein Coding	31.66	DISEASES inferred 15 15 15 15	10397474 8895533 16322241
					Novoseek inferred 54
729	TLR6	Toll Like Receptor 6	Protein Coding	31.66	DISEASES inferred 15 15 15 15
					GeneCards inferred via (show sections)
730	PTPRT	Protein Tyrosine Phosphatase Receptor Type T	Protein Coding	31.64	DISEASES inferred 15 15 15 15	16792508 17223850
					Novoseek inferred 54
					GeneCards inferred via (show sections)
731	DDB2	Damage Specific DNA Binding Protein 2	Protein Coding	31.63	DISEASES inferred 15 15 15 15
					GeneCards inferred via (show sections)
732	RASSF2	Ras Association Domain Family Member 2	Protein Coding	31.62	DISEASES inferred 15 15 15 15
					GeneCards inferred via (show sections)
733	MUC17	Mucin 17, Cell Surface Associated	Protein Coding	31.61	DISEASES inferred 15 15 15 15	11855812
					Novoseek inferred 54
					GeneCards inferred via (show sections)
734	CD8A	CD8a Molecule	Protein Coding	31.57	DISEASES inferred 15 15 15 15
735	POLE2	DNA Polymerase Epsilon 2, Accessory Subunit	Protein Coding	31.56	DISEASES inferred 15 15 15 15
					GeneCards inferred via (show sections)
736	LIFR	LIF Receptor Subunit Alpha	Protein Coding	31.54	DISEASES inferred 15 15 15 15
					GeneCards inferred via (show sections)
	LIFR::MIR21 46	MIR21 Macro RNA (hsa-miR-21) targets LIFR
737	PIK3R5	Phosphoinositide-3-Kinase Regulatory Subunit 5	Protein Coding	31.49	DISEASES inferred 15 15 15 15
					GeneCards inferred via (show sections)
738	PRSS1	Serine Protease 1	Protein Coding	31.46	DISEASES inferred 15 15 15 15
					GeneCards inferred via (show sections)
739	CD248	CD248 Molecule	Protein Coding	31.45	DISEASES inferred 15 15 15 15
					GeneCards inferred via (show sections)
740	LGALS1	Galectin 1	Protein Coding	31.44	DISEASES inferred 15 15 15 15	9394730 18335458 12471620 (more)
					Novoseek inferred 54
741	NOD2	Nucleotide Binding Oligomerization Domain Containing 2	Protein Coding	31.42	DISEASES inferred 15 15 15 15	16510569 15785318 20223004 (more)
					Novoseek inferred 54
					GeneCards inferred via (show sections)
742	AKAP9	A-Kinase Anchoring Protein 9	Protein Coding	31.41	DISEASES inferred 15 15 15 15
					GeneCards inferred via (show sections)
743	LLGL1	LLGL Scribble Cell Polarity Complex Component 1	Protein Coding	31.32	DISEASES inferred 15 15 15 15
					GeneCards inferred via (show sections)
744	CLCA1	Chloride Channel Accessory 1	Protein Coding	31.32	DISEASES inferred 15 15 15 15
					GeneCards inferred via (show sections)
745	FOXO3	Forkhead Box O3	Protein Coding	31.29	DISEASES inferred 15 15 15 15
					GeneCards inferred via (show sections)
746	XRCC5	X-Ray Repair Cross Complementing 5	Protein Coding	31.29	DISEASES inferred 15 15 15 15	15254745 16533773 11731412 (more)
					Novoseek inferred 54
747	ANXA2	Annexin A2	Protein Coding	31.28	DISEASES inferred 15 15 15 15	11745218 17671195 18707159 (more)
					Novoseek inferred 54
748	ADORA1	Adenosine A1 Receptor	Protein Coding	31.26	DISEASES inferred 15 15 15 15
					GeneCards inferred via (show sections)
749	FAT4	FAT Atypical Cadherin 4	Protein Coding	31.25	DISEASES inferred 15 15 15 15
					GeneCards inferred via (show sections)
750	ERBB4	Erb-B2 Receptor Tyrosine Kinase 4	Protein Coding	31.23	DISEASES inferred 15 15 15 15	18094435 19390858 16187281 (more)
					Novoseek inferred 54
751	CALR	Calreticulin	Protein Coding	31.13	DISEASES inferred 15 15 15 15	20480531 17390051 18404795 (more)
					Novoseek inferred 54
752	TJP1	Tight Junction Protein 1	Protein Coding	31.12	DISEASES inferred 15 15 15 15	12725331 19885549 12708492 (more)
					Novoseek inferred 54
753	TNS4	Tensin 4	Protein Coding	31.11	DISEASES inferred 15 15 15 15
					GeneCards inferred via (show sections)
754	YES1	YES Proto-Oncogene 1, Src Family Tyrosine Kinase	Protein Coding	31	DISEASES inferred 15 15 15 15	7690925 8674385 9690379
					Novoseek inferred 54
755	SIL1	SIL1 Nucleotide Exchange Factor	Protein Coding	31	DISEASES inferred 15 15 15 15
756	LASP1	LIM And SH3 Protein 1	Protein Coding	30.99	DISEASES inferred 15 15 15
					GeneCards inferred via (show sections)
757	MIR196B	MicroRNA 196b	RNA Gene	30.98	DISEASES inferred 15 15 15 15 15 15 15
758	CCN4	Cellular Communication Network Factor 4	Protein Coding	30.98	DISEASES inferred 15 15 15 15	17054584 9843955 20372786 (more)
					Novoseek inferred 54
759	HDC	Histidine Decarboxylase	Protein Coding	30.94	DISEASES inferred 15 15 15	15928846 16203768 12755419
					Novoseek inferred 54
					GeneCards inferred via (show sections)
760	MACC1	MET Transcriptional Regulator MACC1	Protein Coding	30.93	DISEASES inferred 15 15 15 15
					GeneCards inferred via (show sections)
761	GUSB	Glucuronidase Beta	Protein Coding	30.87	DISEASES inferred 15 15 15 15	8019510 9101554 11717961 (more)
					Novoseek inferred 54
762	GZMB	Granzyme B	Protein Coding	30.85	DISEASES inferred 15 15 15 15	11459173 20385003
					Novoseek inferred 54
763	SERPINB5	Serpin Family B Member 5	Protein Coding	30.85	DISEASES inferred 15 15 15 15	20099971 15714592 17203770 (more)
					Novoseek inferred 54
764	CRP	C-Reactive Protein	Protein Coding	30.85	DISEASES inferred 15 15 15 15
					GeneCards inferred via (show sections)
765	DKK1	Dickkopf WNT Signaling Pathway Inhibitor 1	Protein Coding	30.78	DISEASES inferred 15 15 15 15	17449905 19035286 15592505 (more)
					Novoseek inferred 54
766	TPBG	Trophoblast Glycoprotein	Protein Coding	30.71	DISEASES inferred 15 15 15 15	9815581 8180020 18833005 (more)
					Novoseek inferred 54
767	FOXM1	Forkhead Box M1	Protein Coding	30.7	DISEASES inferred 15 15 15 15
					GeneCards inferred via (show sections)
768	SPP1	Secreted Phosphoprotein 1	Protein Coding	30.7	DISEASES inferred 15 15 15 15
					GeneCards inferred via (show sections)
769	CCND3	Cyclin D3	Protein Coding	30.69	DISEASES inferred 15 15 15 15	9885380 15980885 12822933 (more)
					Novoseek inferred 54
770	RELA	RELA Proto-Oncogene, NF-KB Subunit	Protein Coding	30.61	DISEASES inferred 15 15 15 15
					GeneCards inferred via (show sections)
771	PTPA	Protein Phosphatase 2 Phosphatase Activator	Protein Coding	30.61	DISEASES inferred 15 15 15 15	16878161 18213449 16524888 (more)
					Novoseek inferred 54
772	HPRT1	Hypoxanthine Phosphoribosyltransferase 1	Protein Coding	30.6	DISEASES inferred 15 15 15 15	8649458 15519565 9214593 (more)
					Novoseek inferred 54
773	FPGS	Folylpolyglutamate Synthase	Protein Coding	30.59	DISEASES inferred 15 15 15	9815719 16122883 15542523 (more)
					Novoseek inferred 54
774	MIR29B1	MicroRNA 29b-1	RNA Gene	30.55	DISEASES inferred 15 15 15 15 15 15
775	CDK6	Cyclin Dependent Kinase 6	Protein Coding	30.5	DISEASES inferred 15 15 15 15	12920809 18931700 11032757 (more)
					Novoseek inferred 54
776	MIR625	MicroRNA 625	RNA Gene	30.48	DISEASES inferred 15 15 15 15 15 15 15
777	CYP2C9	Cytochrome P450 Family 2 Subfamily C Member 9	Protein Coding	30.47	DISEASES inferred 15 15 15 15	11470765 16797247 15924351 (more)
					Novoseek inferred 54
					GeneCards inferred via (show sections)
778	IL13	Interleukin 13	Protein Coding	30.47	DISEASES inferred 15 15 15 15
					GeneCards inferred via (show sections)
779	FCGR3A	Fc Fragment Of IgG Receptor IIIa	Protein Coding	30.44	DISEASES inferred 15 15 15 15
					GeneCards inferred via (show sections)
780	TMSB4X	Thymosin Beta 4 X-Linked	Protein Coding	30.43	DISEASES inferred 15 15 15 15	16501890 17072345 16364925
					Novoseek inferred 54
781	FSCN1	Fascin Actin-Bundling Protein 1	Protein Coding	30.42	DISEASES inferred 15 15 15 15	20186299 17473384 17638895 (more)
					Novoseek inferred 54
782	SELP	Selectin P	Protein Coding	30.38	DISEASES inferred 15 15 15 15	16059645 15221968 17169411 (more)
					Novoseek inferred 54
783	CD46	CD46 Molecule	Protein Coding	30.36	DISEASES inferred 15 15 15 15	7532345 9808413 7692919
					Novoseek inferred 54
					GeneCards inferred via (show sections)
784	TCOF1	Treacle Ribosome Biogenesis Factor 1	Protein Coding	30.34	DISEASES inferred 15 15 15 15
					GeneCards inferred via (show sections)
785	ACVR2A	Activin A Receptor Type 2A	Protein Coding	30.27	DISEASES inferred 15 15 15 15	14988818 17609433 15520171 (more)
					Novoseek inferred 54
786	ACSL4	Acyl-CoA Synthetase Long Chain Family Member 4	Protein Coding	30.26	DISEASES inferred 15 15 15 15	15849811 11731423
					Novoseek inferred 54
					GeneCards inferred via (show sections)
787	FOSL1	FOS Like 1, AP-1 Transcription Factor Subunit	Protein Coding	30.25	DISEASES inferred 15 15 15 15	12209953 18098284
					Novoseek inferred 54
788	MUC20	Mucin 20, Cell Surface Associated	Protein Coding	30.24	DISEASES inferred 15 15 15 15
					GeneCards inferred via (show sections)
789	MIR15A	MicroRNA 15a	RNA Gene	30.24	DISEASES inferred 15 15 15 15 15 15
790	FOXH1	Forkhead Box H1	Protein Coding	30.24	DISEASES inferred 15 15 15 15
					GeneCards inferred via (show sections)
791	HLA-A	Major Histocompatibility Complex, Class I, A	Protein Coding	30.21	DISEASES inferred 15 15 15 15	1905582 12519221 7707435 (more)
					Novoseek inferred 54
792	DIABLO	Diablo IAP-Binding Mitochondrial Protein	Protein Coding	30.18	DISEASES inferred 15 15 15 15	18172320 15557007 17630921 (more)
					Novoseek inferred 54
793	MIR181A1	MicroRNA 181a-1	RNA Gene	30.16	DISEASES inferred 15 15 15 15 15 15
794	TUBB2A	Tubulin Beta 2A Class IIa	Protein Coding	30.15	DISEASES inferred 15 15 15 15
					GeneCards inferred via (show sections)
795	DCLK1	Doublecortin Like Kinase 1	Protein Coding	30.13	DISEASES inferred 15 15 15 15
					GeneCards inferred via (show sections)
796	JUP	Junction Plakoglobin	Protein Coding	30.13	DISEASES inferred 15 15 15	11727261 9137497 16149139 (more)
					Novoseek inferred 54
797	CXCR2	C-X-C Motif Chemokine Receptor 2	Protein Coding	30.12	DISEASES inferred 15 15 15 15	15800914 11595728 15787094 (more)
					Novoseek inferred 54
798	MIR22	MicroRNA 22	RNA Gene	30.08	DISEASES inferred 15 15 15 15 15 15
799	ITGA2	Integrin Subunit Alpha 2	Protein Coding	30.03	DISEASES inferred 15 15 15 15	12657625 15304500 18664572 (more)
					Novoseek inferred 54
800	PRDM10	PR/SET Domain 10	Protein Coding	30.03	DISEASES inferred 15 15 15 15
801	PLG	Plasminogen	Protein Coding	30.02	DISEASES inferred 15 15 15 15	15674209 16242720
					Novoseek inferred 54
802	ST6GAL1	ST6 Beta-Galactoside Alpha-2,6-Sialyltransferase 1	Protein Coding	30.01	DISEASES inferred 15 15 15 15	16319516 9184831 11406350 (more)
					Novoseek inferred 54
803	REG4	Regenerating Family Member 4	Protein Coding	30	DISEASES inferred 15 15 15 15	17260007 19136934 19740514
					Novoseek inferred 54
804	XRCC6	X-Ray Repair Cross Complementing 6	Protein Coding	29.99	DISEASES inferred 15 15 15 15	15254745 16533773 17071631 (more)
					Novoseek inferred 54
805	RRM2	Ribonucleotide Reductase Regulatory Subunit M2	Protein Coding	29.99	DISEASES inferred 15 15 15 15	9918651 15096505 17311703
					Novoseek inferred 54
806	MIR205	MicroRNA 205	RNA Gene	29.94	DISEASES inferred 15 15 15 15 15 15
807	ZFP36L1	ZFP36 Ring Finger Protein Like 1	Protein Coding	29.93	DISEASES inferred 15 15 15 15
					GeneCards inferred via (show sections)
808	YAP1	Yes1 Associated Transcriptional Regulator	Protein Coding	29.92	DISEASES inferred 15 15 15 15
					GeneCards inferred via (show sections)
809	SERPINE1	Serpin Family E Member 1	Protein Coding	29.91	DISEASES inferred 15 15 15 15
					GeneCards inferred via (show sections)
810	SEPTIN9	Septin 9	Protein Coding	29.91	DISEASES inferred 15 15 15 15
					GeneCards inferred via (show sections)
811	PECAM1	Platelet And Endothelial Cell Adhesion Molecule 1	Protein Coding	29.88	DISEASES inferred 15 15 15 15	11156952
					Novoseek inferred 54
812	LCK	LCK Proto-Oncogene, Src Family Tyrosine Kinase	Protein Coding	29.87	DISEASES inferred 15 15 15 15	8712692 8869106 9416836 (more)
					Novoseek inferred 54
813	FANCG	FA Complementation Group G	Protein Coding	29.8	DISEASES inferred 15 15 15 15
					GeneCards inferred via (show sections)
814	NR3C2	Nuclear Receptor Subfamily 3 Group C Member 2	Protein Coding	29.73	DISEASES inferred 15 15 15 15
					GeneCards inferred via (show sections)
815	SFRP1	Secreted Frizzled Related Protein 1	Protein Coding	29.67	DISEASES inferred 15 15 15 15	14871816 16077939 17762966 (more)
					Novoseek inferred 54
816	ERCC2	ERCC Excision Repair 2, TFIIH Core Complex Helicase Subunit	Protein Coding	29.64	DISEASES inferred 15 15 15 15	19561388 15679883 17191090 (more)
					Novoseek inferred 54
					GeneCards inferred via (show sections)
817	EIF5A2	Eukaryotic Translation Initiation Factor 5A2	Protein Coding	29.64	DISEASES inferred 15 15 15
					GeneCards inferred via (show sections)
818	HSPA8	Heat Shock Protein Family A (Hsp70) Member 8	Protein Coding	29.63	DISEASES inferred 15 15 15 15	16228064 15709090 15156568 (more)
[truncated: 191 more rows]
